# Supplementary material for: Spatial-Temporal Movements of Free Ranging Pigs at the Wildlife-Livestock Interface of Murchison Falls National Park, Uganda: Potential of Disease Control at a Local Scale
Source: Front Vet Sci. 2021 Sep 23;8:689377. doi: 10.3389/fvets.2021.689377 (PMC8496937; doi:10.3389/fvets.2021.689377)
Supplement: Supplementary Table 1 — GPS data file. [file Table_1.XLSX]

## Sheet: Metadata
Variables	Meaning	Range for quantitative variables	Modalities for qualitative variables
DATETIME	Date and time of the location
TIMETOFIX	time in second required for the GPS navigation device to acquire satellite signals and calculate a position (this variable was not available for pig 3, 4, 5 and 10)	11-110
LATITUDE	GPS coordinate
LONGITUDE	GPS coordinate
HDOP	Horizontal dilution of precision : indicator of how accurate your position might be. For HDOP, the lower the number, the better the signal. A HDOP of between one and two is excellent, and the greater the number, the less accurate (this variable was not available for pig 3, 4, 5 and 10).	1-4
land_item	habitat item assigned to every location by going physically to the position.		HS : homestead; crop; grass (including also bush and forest); waterpoint (river, borehole, pond, swamp or spring) and road
comment	information related to the type of homestead (HS)		own : HS where the pig belongs to; other 1, 2, 3, … : HS different from the one the pig belong to (the number identifies the different HS visited by the pig)
Day_Night_ID	Identification of the night and the day of monitoring (the number are chronological)

## Sheet: pig1
DATETIME	TIMETOFIX	LATITUDE	LONGITUDE	HDOP	land_item	comment	Day_Night_ID
2016-03-04 19:32:24	23	2.54312	32.0701	2	HS	other5	N1
2016-03-04 20:12:54	53	2.54386	32.0692	2	HS	own	N1
2016-03-04 20:52:35	35	2.54386	32.0691	2	HS	own	N1
2016-03-04 21:32:54	53	2.54385	32.0691	2	HS	own	N1
2016-03-04 22:12:43	42	2.54384	32.0691	1	HS	own	N1
2016-03-04 22:52:44	43	2.54383	32.0691	2	HS	own	N1
2016-03-04 23:32:35	34	2.54387	32.0691	1	HS	own	N1
2016-03-05 00:12:25	25	2.54388	32.0692	1	HS	own	N1
2016-03-05 00:52:24	23	2.54388	32.0692	2	HS	own	N1
2016-03-05 01:32:23	22	2.54386	32.0691	1	HS	own	N1
2016-03-05 02:12:22	21	2.54323	32.0702	2	crop		N1
2016-03-05 02:52:26	26	2.54394	32.0693	2	HS	own	N1
2016-03-05 03:00:26	26	2.54389	32.0692	2	HS	own	N1
2016-03-05 04:20:25	23	2.54329	32.0703	2	crop		N1
2016-03-05 05:00:52	52	2.54257	32.0717	1	HS	other7	N1
2016-03-05 05:40:25	23	2.54311	32.0701	1	HS	other5	N1
2016-03-05 06:20:35	35	2.54547	32.0708	1	HS	other1	N1
2016-03-05 07:00:25	24	2.54364	32.0692	1	HS	own	D2
2016-03-05 07:40:25	24	2.54303	32.0701	1	HS	other5	D2
2016-03-05 08:20:24	23	2.5441	32.0691	1	HS	other8	D2
2016-03-05 09:00:25	25	2.54383	32.0693	1	HS	own	D2
2016-03-05 09:40:37	36	2.54386	32.0691	1	HS	own	D2
2016-03-05 10:20:26	25	2.5438	32.069	1	HS	own	D2
2016-03-05 11:00:25	24	2.54385	32.0691	1	HS	own	D2
2016-03-05 11:40:35	34	2.54387	32.069	1	HS	own	D2
2016-03-05 12:20:27	27	2.54383	32.0691	1	HS	own	D2
2016-03-05 13:00:27	26	2.5438	32.0691	1	HS	own	D2
2016-03-05 13:41:00	59	2.54379	32.0691	1	HS	own	D2
2016-03-05 14:21:36	35	2.5438	32.0691	1	HS	own	D2
2016-03-05 15:01:29	28	2.54384	32.0691	1	HS	own	D2
2016-03-05 15:41:25	25	2.54388	32.0692	1	HS	own	D2
2016-03-05 16:21:25	24	2.54323	32.0691	1	crop		D2
2016-03-05 17:01:26	25	2.54306	32.0674	1	crop		D2
2016-03-05 17:05:13	21	2.54302	32.0671	1	crop		D2
2016-03-05 17:07:12	14	2.54302	32.067	1	crop		D2
2016-03-05 18:06:24	23	2.54311	32.0701	1	HS	other5	D2
2016-03-05 19:06:14	14	2.54405	32.069	1	crop		N2
2016-03-05 20:06:25	23	2.5439	32.0692	1	HS	own	N2
2016-03-05 21:06:17	16	2.54385	32.0692	1	HS	own	N2
2016-03-05 22:06:42	41	2.54384	32.0691	1	HS	own	N2
2016-03-05 23:07:42	22	2.54378	32.0691	1	HS	own	N2
2016-03-06 00:06:16	15	2.54388	32.0691	1	HS	own	N2
2016-03-06 01:06:22	21	2.54387	32.0691	1	HS	own	N2
2016-03-06 02:06:29	28	2.54378	32.0691	1	HS	own	N2
2016-03-06 03:00:16	15	2.54392	32.0691	1	HS	own	N2
2016-03-06 04:00:42	40	2.54385	32.0691	1	HS	own	N2
2016-03-06 05:00:13	12	2.54388	32.0691	1	HS	own	N2
2016-03-06 06:00:14	13	2.54243	32.0717	1	HS	other7	N2
2016-03-06 07:00:23	22	2.54384	32.0693	1	HS	own	D3
2016-03-06 08:00:25	24	2.54336	32.0695	1	grass		D3
2016-03-06 09:00:14	13	2.54399	32.0693	1	HS	own	D3
2016-03-06 10:00:41	41	2.54381	32.0691	1	HS	own	D3
2016-03-06 11:00:18	15	2.54382	32.0691	1	HS	own	D3
2016-03-06 12:00:24	23	2.54387	32.0691	1	HS	own	D3
2016-03-06 13:00:26	25	2.5439	32.069	1	HS	own	D3
2016-03-06 14:00:29	28	2.5438	32.0692	1	HS	own	D3
2016-03-06 15:00:25	24	2.54377	32.0692	1	HS	own	D3
2016-03-06 16:00:42	41	2.54381	32.069	1	HS	own	D3
2016-03-06 18:00:16	13	2.54374	32.0692	1	HS	own	D3
2016-03-06 19:00:13	12	2.5456	32.0688	1	crop		N3
2016-03-06 20:00:24	23	2.54392	32.069	2	HS	own	N3
2016-03-06 21:00:27	26	2.54392	32.0692	1	HS	own	N3
2016-03-06 22:00:27	25	2.54372	32.0692	1	HS	own	N3
2016-03-06 23:00:26	25	2.54372	32.0691	1	HS	own	N3
2016-03-07 00:00:16	16	2.54412	32.0692	1	HS	own	N3
2016-03-07 01:00:42	40	2.54382	32.0691	1	HS	own	N3
2016-03-07 02:00:17	16	2.54386	32.0691	1	HS	own	N3
2016-03-07 03:00:14	13	2.54387	32.0692	1	HS	own	N3
2016-03-07 04:00:14	12	2.54388	32.0692	1	HS	own	N3
2016-03-07 05:00:15	14	2.54353	32.0721	1	HS	other2	N3
2016-03-07 06:00:24	23	2.5425	32.072	1	HS	other7	N3
2016-03-07 07:00:25	24	2.54333	32.0682	1	grass		D4
2016-03-07 08:00:42	41	2.54418	32.0661	1	crop		D4
2016-03-07 09:00:13	12	2.54315	32.07	1	HS	other5	D4
2016-03-07 10:00:13	12	2.54383	32.0691	1	HS	own	D4
2016-03-07 11:00:20	18	2.54378	32.069	1	HS	own	D4
2016-03-07 12:00:33	32	2.54382	32.0692	1	HS	own	D4
2016-03-07 13:01:15	74	2.54401	32.0696	1	grass		D4
2016-03-07 14:00:13	12	2.54378	32.0691	1	HS	own	D4
2016-03-07 15:00:18	17	2.54381	32.0691	1	HS	own	D4
2016-03-07 16:00:21	19	2.54309	32.0699	1	crop		D4
2016-03-07 18:00:14	12	2.54321	32.0668	1	crop		D4
2016-03-07 19:00:14	13	2.54317	32.0699	1	crop		N4
2016-03-07 20:00:13	12	2.54373	32.0692	1	HS	own	N4
2016-03-07 21:00:13	12	2.5439	32.0691	1	HS	own	N4
2016-03-07 22:00:59	58	2.54384	32.0691	1	HS	own	N4
2016-03-08 00:00:42	39	2.5438	32.069	1	HS	own	N4
2016-03-08 01:00:17	16	2.54394	32.069	1	HS	own	N4
2016-03-08 02:00:24	23	2.54388	32.0691	1	HS	own	N4
2016-03-08 03:00:25	24	2.54381	32.0692	1	HS	own	N4
2016-03-08 05:00:26	24	2.54314	32.0703	1	grass		N4
2016-03-08 06:01:12	70	2.54349	32.072	1	HS	other2	N4
2016-03-08 07:00:13	12	2.54333	32.0704	1	crop		D5
2016-03-08 08:00:17	16	2.54467	32.0682	1	crop		D5
2016-03-08 09:00:26	25	2.54075	32.071	1	crop		D5
2016-03-08 10:00:25	24	2.54415	32.0689	1	crop		D5
2016-03-08 11:00:42	41	2.54382	32.069	1	HS	own	D5
2016-03-08 12:00:18	17	2.54385	32.0691	1	HS	own	D5
2016-03-08 13:00:25	24	2.54385	32.0691	1	HS	own	D5
2016-03-08 14:00:16	15	2.54385	32.0691	1	HS	own	D5
2016-03-08 15:00:17	16	2.54307	32.067	1	crop		D5
2016-03-08 16:00:18	16	2.54303	32.0701	1	HS	other5	D5
2016-03-08 17:00:42	42	2.54382	32.0691	1	HS	own	D5
2016-03-08 18:00:14	12	2.54543	32.0708	1	HS	other1	D5
2016-03-08 19:00:24	23	2.5437	32.0693	1	HS	own	N5
2016-03-08 20:00:17	16	2.54366	32.0693	1	HS	own	N5
2016-03-08 21:00:25	24	2.54359	32.0693	1	HS	own	N5
2016-03-08 22:00:41	40	2.54371	32.0694	1	HS	own	N5
2016-03-08 23:00:14	12	2.54374	32.0694	1	HS	own	N5
2016-03-09 00:00:21	20	2.54371	32.0693	1	HS	own	N5
2016-03-09 01:00:27	26	2.54372	32.0694	2	HS	own	N5
2016-03-09 02:00:32	31	2.54372	32.0694	1	HS	own	N5
2016-03-09 03:00:18	17	2.5437	32.0694	1	HS	own	N5
2016-03-09 04:00:16	15	2.54372	32.0694	1	HS	own	N5
2016-03-09 05:00:13	12	2.54361	32.0719	1	HS	other2	N5
2016-03-09 06:00:19	17	2.54541	32.0708	1	HS	other1	N5
2016-03-09 07:00:14	13	2.54751	32.0719	1	crop		D6
2016-03-09 08:00:42	41	2.54509	32.073	1	crop		D6
2016-03-09 09:00:14	13	2.54451	32.0699	1	crop		D6
2016-03-09 10:00:14	13	2.54374	32.0691	1	HS	own	D6
2016-03-09 11:00:14	13	2.54374	32.0693	1	HS	own	D6
2016-03-09 12:00:14	13	2.54138	32.0701	1	crop		D6
2016-03-09 13:00:28	27	2.54418	32.0691	1	HS	other8	D6
2016-03-09 14:00:42	40	2.5437	32.0694	1	HS	own	D6
2016-03-09 15:00:14	13	2.54169	32.0698	1	grass		D6
2016-03-09 16:00:13	12	2.54261	32.0718	1	HS	other7	D6
2016-03-09 17:00:25	24	2.54374	32.0692	1	HS	own	D6
2016-03-09 18:00:22	21	2.54418	32.0698	1	crop		D6
2016-03-09 20:00:41	39	2.54371	32.0694	1	HS	own	N6
2016-03-09 21:00:20	17	2.54369	32.0694	1	HS	own	N6
2016-03-09 22:01:13	69	2.54372	32.0694	1	HS	own	N6
2016-03-09 23:00:23	18	2.54383	32.0695	1	crop		N6
2016-03-10 00:00:27	21	2.54406	32.0693	1	crop		N6
2016-03-10 01:01:36	87	2.54372	32.0695	2	HS	own	N6
2016-03-10 02:00:17	17	2.54371	32.0694	1	HS	own	N6
2016-03-10 03:00:26	24	2.5438	32.0691	1	HS	own	N6
2016-03-10 04:00:28	27	2.54363	32.0695	1	HS	own	N6
2016-03-10 05:00:13	13	2.54368	32.0694	1	HS	own	N6
2016-03-10 06:00:42	40	2.54261	32.0718	1	HS	other7	N6
2016-03-10 07:00:14	13	2.54424	32.0722	1	crop		D7
2016-03-10 08:00:13	12	2.54363	32.0692	1	HS	own	D7
2016-03-10 09:00:18	17	2.54374	32.0693	1	HS	own	D7
2016-03-10 10:00:31	29	2.54386	32.0691	1	HS	own	D7
2016-03-10 11:00:42	41	2.54383	32.0691	1	HS	own	D7
2016-03-10 12:00:23	22	2.54392	32.0692	1	HS	own	D7
2016-03-10 13:00:40	39	2.54385	32.069	2	HS	own	D7
2016-03-10 14:00:17	16	2.54393	32.0693	1	HS	own	D7
2016-03-10 15:00:15	13	2.54413	32.069	1	HS	other8	D7
2016-03-10 16:00:14	13	2.54271	32.0685	1	crop		D7
2016-03-10 17:00:20	19	2.54461	32.07	2	crop		D7
2016-03-10 18:00:42	41	2.54372	32.0692	1	HS	own	D7
2016-03-10 19:00:20	19	2.54382	32.0691	1	HS	own	N7
2016-03-10 20:00:25	23	2.54372	32.0694	1	HS	own	N7
2016-03-10 21:00:25	24	2.54378	32.0694	1	HS	own	N7
2016-03-10 22:00:42	41	2.54386	32.0691	1	HS	own	N7
2016-03-10 23:00:19	18	2.5437	32.0694	1	HS	own	N7
2016-03-11 00:00:17	16	2.54375	32.0694	1	HS	own	N7
2016-03-11 01:00:16	15	2.54373	32.0694	1	HS	own	N7
2016-03-11 02:00:21	19	2.54373	32.0693	1	HS	own	N7
2016-03-11 03:00:26	25	2.54377	32.0694	1	HS	own	N7
2016-03-11 04:00:41	40	2.54369	32.0694	1	HS	own	N7
2016-03-11 05:00:13	12	2.54227	32.0714	1	HS	other7	N7
2016-03-11 06:00:18	17	2.54304	32.0718	1	HS	other6	N7
2016-03-11 07:00:14	13	2.54499	32.0718	1	crop		D8
2016-03-11 08:00:14	13	2.54251	32.0712	1	crop		D8
2016-03-11 09:00:42	40	2.54411	32.069	1	crop		D8
2016-03-11 10:00:27	26	2.54408	32.0689	1	crop		D8
2016-03-11 11:00:19	18	2.54385	32.0691	1	HS	own	D8
2016-03-11 12:00:25	24	2.54385	32.0691	1	HS	own	D8
2016-03-11 13:00:19	18	2.54385	32.0692	1	HS	own	D8
2016-03-11 14:00:42	40	2.54384	32.0691	1	HS	own	D8
2016-03-11 15:00:14	13	2.54371	32.0697	1	crop		D8
2016-03-11 16:00:13	12	2.54411	32.0692	1	HS	own	D8
2016-03-11 17:00:14	13	2.54309	32.07	1	HS	other5	D8
2016-03-11 18:00:22	21	2.54527	32.0696	1	crop		D8
2016-03-11 19:00:42	41	2.5432	32.0701	1	HS	other5	N8
2016-03-11 20:00:18	17	2.54391	32.0691	1	HS	own	N8
2016-03-11 21:00:42	40	2.54382	32.0692	1	HS	own	N8
2016-03-11 22:00:21	20	2.54386	32.0691	1	HS	own	N8
2016-03-11 23:00:25	24	2.5439	32.069	1	HS	own	N8
2016-03-12 00:00:25	24	2.54398	32.0692	1	HS	own	N8
2016-03-12 01:00:42	41	2.54386	32.0691	1	HS	own	N8
2016-03-12 02:00:17	15	2.54382	32.0691	1	HS	own	N8
2016-03-12 03:00:14	13	2.5433	32.0699	1	crop		N8
2016-03-12 04:00:14	13	2.54387	32.0691	1	HS	own	N8
2016-03-12 05:00:42	41	2.54369	32.0694	1	HS	own	N8
2016-03-12 06:00:13	12	2.54546	32.0707	1	HS	other1	N8
2016-03-12 07:00:21	20	2.5432	32.0702	1	crop		D9
2016-03-12 08:00:12	11	2.54396	32.0692	1	HS	own	D9
2016-03-12 09:00:27	25	2.54424	32.069	1	grass		D9
2016-03-12 10:00:42	41	2.54378	32.0691	1	HS	own	D9
2016-03-12 11:00:26	25	2.54381	32.069	1	HS	own	D9
2016-03-12 12:00:24	23	2.54383	32.0692	1	HS	own	D9
2016-03-12 13:00:42	41	2.54289	32.0688	1	crop		D9
2016-03-12 14:00:13	12	2.54322	32.0701	1	HS	other5	D9
2016-03-12 15:00:14	12	2.54379	32.0698	1	grass		D9
2016-03-12 16:00:16	15	2.54329	32.0691	1	crop		D9
2016-03-12 17:00:14	13	2.5432	32.0701	1	HS	other5	D9
2016-03-12 18:00:25	24	2.544	32.0692	1	HS	own	D9
2016-03-12 19:00:25	24	2.54397	32.069	1	HS	own	N9
2016-03-12 20:00:26	25	2.54391	32.0691	1	HS	own	N9
2016-03-12 21:00:42	41	2.54385	32.0691	1	HS	own	N9
2016-03-12 22:00:16	14	2.54386	32.0691	1	HS	own	N9
2016-03-12 23:00:16	15	2.54384	32.0691	1	HS	own	N9
2016-03-13 00:00:14	13	2.5438	32.069	1	HS	own	N9
2016-03-13 01:00:29	28	2.54387	32.0691	1	HS	own	N9
2016-03-13 02:00:42	41	2.54381	32.0691	1	HS	own	N9
2016-03-13 03:00:13	11	2.54383	32.0691	1	HS	own	N9
2016-03-13 04:00:13	12	2.54547	32.0709	1	HS	other1	N9
2016-03-13 05:00:25	24	2.54376	32.069	1	HS	own	N9
2016-03-13 06:00:28	27	2.54387	32.0691	1	HS	own	N9
2016-03-13 07:00:26	25	2.54166	32.0731	2	crop		D10
2016-03-13 08:00:41	40	2.54382	32.0691	1	HS	own	D10
2016-03-13 09:00:14	13	2.54381	32.069	1	HS	own	D10
2016-03-13 10:00:15	13	2.54381	32.069	1	HS	own	D10
2016-03-13 11:00:36	35	2.54384	32.069	1	HS	own	D10
2016-03-13 12:00:13	12	2.54388	32.0691	1	HS	own	D10
2016-03-13 13:00:17	16	2.54385	32.0691	1	HS	own	D10
2016-03-13 14:00:16	15	2.54468	32.0699	1	crop		D10
2016-03-13 15:00:18	17	2.54378	32.0691	1	HS	own	D10
2016-03-13 16:00:42	40	2.5442	32.0691	1	HS	other8	D10
2016-03-13 17:00:14	13	2.54285	32.0684	1	crop		D10
2016-03-13 18:00:14	13	2.5438	32.069	1	HS	own	D10
2016-03-13 19:00:42	41	2.54437	32.0692	1	HS	other8	N10
2016-03-13 20:00:25	23	2.54389	32.0692	1	HS	own	N10
2016-03-13 21:00:15	14	2.54386	32.0691	1	HS	own	N10
2016-03-13 22:00:42	41	2.54382	32.0691	1	HS	own	N10
2016-03-13 23:00:23	22	2.54386	32.0691	1	HS	own	N10
2016-03-14 00:00:24	23	2.54385	32.0691	1	HS	own	N10
2016-03-14 01:00:23	22	2.5438	32.0691	1	HS	own	N10
2016-03-14 02:00:26	25	2.54378	32.0692	1	HS	own	N10
2016-03-14 03:00:42	40	2.54382	32.0691	1	HS	own	N10
2016-03-14 04:00:15	14	2.54368	32.0693	1	HS	own	N10
2016-03-14 05:00:18	17	2.54367	32.0694	1	HS	own	N10
2016-03-14 06:00:24	23	2.54383	32.0692	1	HS	own	N10
2016-03-14 07:00:42	41	2.54302	32.0716	1	HS	other6	D11
2016-03-14 08:00:12	11	2.54387	32.07	1	HS	other4	D11
2016-03-14 09:00:25	24	2.54397	32.0691	1	HS	own	D11
2016-03-14 10:00:17	15	2.54399	32.0691	1	HS	own	D11
2016-03-14 11:00:27	26	2.54379	32.0692	1	HS	own	D11
2016-03-14 12:00:33	32	2.54352	32.0693	1	HS	own	D11
2016-03-14 13:00:16	15	2.54271	32.0686	1	crop		D11
2016-03-14 14:00:14	13	2.54368	32.0692	1	HS	own	D11
2016-03-14 15:00:41	39	2.54271	32.0685	2	crop		D11
2016-03-14 16:00:15	14	2.54387	32.0691	1	HS	own	D11
2016-03-14 17:00:13	12	2.54392	32.069	1	HS	own	D11
2016-03-14 18:00:16	15	2.54395	32.0691	1	HS	own	D11
2016-03-14 19:00:25	24	2.54369	32.0695	1	HS	own	N11
2016-03-14 20:00:42	41	2.54381	32.0691	1	HS	own	N11
2016-03-14 21:00:14	12	2.54384	32.069	1	HS	own	N11
2016-03-14 22:00:12	11	2.54384	32.0692	1	HS	own	N11
2016-03-14 23:00:42	41	2.54381	32.0691	1	HS	own	N11
2016-03-15 00:00:16	15	2.54385	32.0691	1	HS	own	N11
2016-03-15 01:00:35	34	2.54381	32.069	1	HS	own	N11
2016-03-15 02:00:16	14	2.54379	32.0691	1	HS	own	N11
2016-03-15 03:00:15	14	2.54378	32.069	1	HS	own	N11
2016-03-15 05:00:42	40	2.54384	32.0691	1	HS	own	N11
2016-03-15 06:00:13	12	2.5438	32.0692	1	HS	own	N11
2016-03-15 07:00:12	11	2.5451	32.0712	1	grass		D12
2016-03-15 08:00:16	15	2.54318	32.0701	1	HS	other5	D12
2016-03-15 09:00:26	24	2.54383	32.0691	1	HS	own	D12
2016-03-15 10:00:26	25	2.54413	32.0699	1	HS	other3	D12
2016-03-15 11:00:25	24	2.54371	32.0693	1	HS	own	D12
2016-03-15 12:01:05	64	2.54351	32.0693	2	HS	own	D12
2016-03-15 13:00:17	16	2.54385	32.0691	2	HS	own	D12
2016-03-15 14:00:14	13	2.54275	32.0688	2	crop		D12
2016-03-15 15:00:15	13	2.544	32.0694	2	crop		D12
2016-03-15 16:00:19	18	2.54386	32.069	1	HS	own	D12
2016-03-15 17:00:25	24	2.54381	32.0691	2	HS	own	D12
2016-03-15 18:00:17	16	2.54424	32.0702	2	HS	other3	D12
2016-03-15 19:00:25	24	2.54327	32.0701	2	crop		N12
2016-03-15 20:00:42	40	2.5438	32.0691	1	HS	own	N12
2016-03-15 21:00:19	18	2.54382	32.0691	1	HS	own	N12
2016-03-15 22:00:12	11	2.54385	32.0692	1	HS	own	N12
2016-03-15 23:00:19	18	2.54377	32.0695	1	crop		N12
2016-03-16 00:00:32	31	2.54367	32.0696	1	crop		N12
2016-03-16 01:00:25	24	2.54375	32.0693	1	HS	own	N12
2016-03-16 02:00:42	40	2.54369	32.0694	1	HS	own	N12
2016-03-16 03:00:22	21	2.54372	32.0694	1	HS	own	N12
2016-03-16 04:00:47	46	2.54374	32.0694	1	HS	own	N12
2016-03-16 05:00:19	18	2.54376	32.0692	1	HS	own	N12
2016-03-16 06:00:14	13	2.54546	32.0707	1	HS	other1	N12
2016-03-16 07:00:14	13	2.54447	32.0702	1	crop		D13
2016-03-16 08:00:42	41	2.54385	32.0691	1	HS	own	D13
2016-03-16 09:00:42	40	2.54314	32.07	1	HS	other5	D13
2016-03-16 10:00:12	11	2.54383	32.069	1	HS	own	D13
2016-03-16 11:00:24	23	2.54381	32.069	1	HS	own	D13
2016-03-16 12:00:16	15	2.54386	32.069	1	HS	own	D13
2016-03-16 13:00:14	13	2.54373	32.069	1	HS	own	D13
2016-03-16 14:00:42	41	2.5438	32.0691	1	HS	own	D13
2016-03-16 15:00:18	17	2.54387	32.0691	1	HS	own	D13
2016-03-16 16:00:17	15	2.54384	32.0691	1	HS	own	D13
2016-03-16 17:00:25	24	2.54424	32.07	1	HS	other3	D13
2016-03-16 18:00:28	27	2.54392	32.0691	1	HS	own	D13
2016-03-16 19:00:41	40	2.54423	32.07	1	HS	other3	N13
2016-03-16 20:00:17	16	2.54382	32.0691	1	HS	own	N13
2016-03-16 21:00:15	13	2.54321	32.07	1	crop		N13
2016-03-16 22:00:14	13	2.54385	32.069	1	HS	own	N13
2016-03-16 23:00:22	21	2.54383	32.069	1	HS	own	N13
2016-03-17 00:00:42	41	2.54378	32.0694	1	HS	own	N13
2016-03-17 01:00:24	23	2.54374	32.0693	1	HS	own	N13
2016-03-17 02:00:42	41	2.5437	32.0694	1	HS	own	N13
2016-03-17 03:00:22	20	2.54369	32.0694	1	HS	own	N13
2016-03-17 04:00:14	13	2.54382	32.0691	1	HS	own	N13
2016-03-17 05:00:17	16	2.54357	32.0695	1	HS	own	N13
2016-03-17 06:00:14	13	2.54394	32.0695	1	crop		N13

## Sheet: pig2
DATETIME	TIMETOFIX	LATITUDE	LONGITUDE	HDOP	land_item	comment	Day_Night_ID
2016-03-23 19:00:25	24	2.4794	31.8956	1	grass		N1
2016-03-23 19:30:25	24	2.47981	31.8965	1	crop	potatoes	N1
2016-03-23 20:00:00	24	2.47927	31.8969	1	grass		N1
2016-03-23 20:30:00	24	2.48017	31.8995	1	crop	tree+banana	N1
2016-03-23 21:00:00	29	2.47998	31.9002	1	crop		N1
2016-03-23 21:30:00	27	2.47987	31.9006	1	HS		N1
2016-03-23 22:00:00	34	2.47958	31.901	1	crop		N1
2016-03-23 22:30:00	24	2.47991	31.9014	1	crop	trees+banana	N1
2016-03-23 23:00:00	24	2.47986	31.9014	1	crop	trees+banana	N1
2016-03-23 23:30:00	48	2.47991	31.9014	1	crop	trees+banana	N1
2016-03-24	25	2.47992	31.9014	1	crop	trees+banana	N1
2016-03-24 00:30:00	24	2.4806	31.8992	1	crop		N1
2016-03-24 01:00:00	24	2.48034	31.8996	1	crop		N1
2016-03-24 01:30:00	23	2.48031	31.8996	1	crop		N1
2016-03-24 02:00:00	24	2.48032	31.8996	1	crop		N1
2016-03-24 02:30:00	25	2.48001	31.9	1	crop		N1
2016-03-24 03:00:00	23	2.47983	31.9009	1	crop		N1
2016-03-24 03:30:00	51	2.47927	31.8979	1	road		N1
2016-03-24 04:00:00	25	2.47951	31.8965	1	grass		N1
2016-03-24 04:30:00	25	2.47828	31.8967	1	grass		N1
2016-03-24 05:00:00	24	2.47943	31.8967	1	grass		N1
2016-03-24 05:30:00	25	2.47895	31.8965	1	crop		N1
2016-03-24 06:00:00	24	2.47939	31.8968	1	grass		N1
2016-03-24 06:30:00	25	2.47958	31.8965	1	grass		N1
2016-03-24 07:00:00	30	2.47874	31.8968	1	grass		D2
2016-03-24 07:30:00	34	2.47934	31.8965	1	grass		D2
2016-03-24 08:00:00	22	2.47969	31.8963	1	grass		D2
2016-03-24 08:30:00	25	2.47919	31.8965	1	grass		D2
2016-03-24 09:00:00	25	2.47927	31.8957	1	HS	own	D2
2016-03-24 09:30:00	25	2.47916	31.8959	1	HS	own	D2
2016-03-24 10:00:00	35	2.47941	31.8956	1	grass		D2
2016-03-24 10:30:00	25	2.47942	31.8956	1	grass		D2
2016-03-24 11:00:00	24	2.47943	31.8956	1	grass		D2
2016-03-24 11:30:00	25	2.47944	31.8957	1	grass		D2
2016-03-24 12:00:00	39	2.47941	31.8956	1	grass		D2
2016-03-24 12:30:00	31	2.4794	31.8956	1	grass		D2
2016-03-24 13:00:00	25	2.47927	31.8958	1	HS	own	D2
2016-03-24 13:30:00	34	2.47924	31.8957	1	HS	own	D2
2016-03-24 14:00:00	33	2.47926	31.8957	1	HS	own	D2
2016-03-24 14:30:00	31	2.47926	31.8957	1	HS	own	D2
2016-03-24 15:00:00	24	2.47929	31.8958	1	HS	own	D2
2016-03-24 15:30:00	24	2.47944	31.8956	1	grass		D2
2016-03-24 16:00:00	24	2.47942	31.8957	1	grass		D2
2016-03-24 16:30:00	24	2.47944	31.8956	1	grass		D2
2016-03-24 17:00:00	35	2.47943	31.8956	1	grass		D2
2016-03-24 17:30:00	26	2.47941	31.8956	1	grass		D2
2016-03-24 18:00:00	24	2.47938	31.8967	1	grass		D2
2016-03-24 18:30:00	27	2.47916	31.8959	1	HS	own	D2
2016-03-24 19:00:00	24	2.47927	31.8965	1	grass		N2
2016-03-24 19:30:00	24	2.47758	31.8977	1	crop	tree+banana	N2
2016-03-24 20:00:00	24	2.47919	31.8993	1	grass		N2
2016-03-24 20:30:00	26	2.47975	31.9006	1	crop		N2
2016-03-24 21:00:00	52	2.48032	31.9005	1	grass		N2
2016-03-24 21:30:00	22	2.4807	31.9008	1	grass		N2
2016-03-24 22:00:00	22	2.47804	31.9013	1	grass		N2
2016-03-24 22:30:00	35	2.47812	31.9018	1	grass		N2
2016-03-24 23:00:00	24	2.47914	31.9018	1	crop		N2
2016-03-24 23:30:00	24	2.47799	31.9013	1	grass		N2
2016-03-25	24	2.47798	31.9013	1	grass		N2
2016-03-25 00:30:00	24	2.47836	31.9012	1	crop	tree+banana	N2
2016-03-25 01:00:00	25	2.48001	31.9016	1	crop	tree+banana	N2
2016-03-25 01:30:00	23	2.47976	31.9026	1	grass		N2
2016-03-25 02:00:00	35	2.47949	31.9012	1	crop		N2
2016-03-25 02:30:00	24	2.47959	31.9007	1	crop		N2
2016-03-25 03:00:00	24	2.47984	31.9005	1	crop		N2
2016-03-25 03:30:00	35	2.47962	31.9004	1	grass		N2
2016-03-25 04:00:00	35	2.47992	31.9	1	crop		N2
2016-03-25 04:30:00	25	2.47961	31.9011	1	crop		N2
2016-03-25 05:00:00	24	2.48016	31.9014	1	grass		N2
2016-03-25 05:30:00	24	2.47992	31.9012	1	crop		N2
2016-03-25 06:00:00	24	2.48	31.9002	1	crop		N2
2016-03-25 06:30:00	27	2.4794	31.8997	1	grass		N2
2016-03-25 07:00:00	24	2.47951	31.899	1	grass		D3
2016-03-25 07:30:00	25	2.47987	31.8964	1	crop	potatoes	D3
2016-03-25 08:00:00	51	2.47942	31.8956	1	grass		D3
2016-03-25 08:30:00	32	2.47943	31.8956	1	grass		D3
2016-03-25 09:00:00	41	2.47936	31.8955	1	grass		D3
2016-03-25 09:30:00	28	2.47937	31.8956	1	grass		D3
2016-03-25 10:00:00	35	2.4795	31.8955	1	grass		D3
2016-03-25 10:30:00	35	2.47945	31.8956	2	grass		D3
2016-03-25 11:00:00	24	2.47941	31.8956	1	grass		D3
2016-03-25 11:30:00	30	2.47945	31.8956	1	grass		D3
2016-03-25 12:00:00	36	2.47944	31.8957	1	grass		D3
2016-03-25 12:30:00	34	2.47926	31.8957	1	HS	own	D3
2016-03-25 13:00:00	25	2.47939	31.8956	1	grass		D3
2016-03-25 13:30:00	27	2.47925	31.8957	1	HS	own	D3
2016-03-25 14:00:00	25	2.47928	31.8957	1	HS	own	D3
2016-03-25 14:30:00	26	2.47928	31.8957	1	HS	own	D3
2016-03-25 15:00:00	26	2.47929	31.8957	1	HS	own	D3
2016-03-25 15:30:00	34	2.47928	31.8957	1	HS	own	D3
2016-03-25 16:00:00	48	2.47925	31.8958	1	HS	own	D3
2016-03-25 16:30:00	38	2.47925	31.8957	1	HS	own	D3
2016-03-25 17:00:00	37	2.47941	31.8958	2	grass		D3
2016-03-25 17:31:00	65	2.47928	31.8957	1	HS	own	D3
2016-03-25 18:00:00	25	2.47927	31.8957	1	HS	own	D3
2016-03-25 18:30:00	24	2.47925	31.8957	1	HS	own	D3
2016-03-25 19:00:00	24	2.47889	31.8951	1	crop		N3
2016-03-25 19:30:00	25	2.47864	31.8953	1	grass		N3
2016-03-25 20:00:00	38	2.4787	31.896	1	grass		N3
2016-03-25 20:30:00	26	2.47871	31.8959	1	grass		N3
2016-03-25 21:00:00	34	2.4787	31.8959	1	grass		N3
2016-03-25 21:30:00	33	2.47865	31.896	1	grass		N3
2016-03-25 22:00:00	34	2.47874	31.896	1	grass		N3
2016-03-25 22:30:00	22	2.47877	31.8959	1	grass		N3
2016-03-25 23:00:00	22	2.47883	31.896	1	grass		N3
2016-03-25 23:30:00	24	2.47987	31.8964	1	crop	potatoes	N3
2016-03-26	24	2.48004	31.9	1	crop		N3
2016-03-26 00:30:00	24	2.48034	31.9005	1	grass		N3
2016-03-26 01:00:00	24	2.47992	31.9015	1	crop	tree+banana	N3
2016-03-26 01:30:00	25	2.47993	31.9009	1	HS		N3
2016-03-26 02:00:00	25	2.47989	31.9013	1	crop		N3
2016-03-26 02:30:00	36	2.47998	31.9014	1	crop	trees+banana	N3
2016-03-26 03:00:00	24	2.48015	31.9011	1	grass		N3
2016-03-26 03:30:00	26	2.4802	31.9012	1	road		N3
2016-03-26 04:00:00	26	2.48029	31.9005	1	HS		N3
2016-03-26 04:30:00	34	2.48041	31.9005	1	grass		N3
2016-03-26 05:00:00	24	2.48005	31.9009	1	HS		N3
2016-03-26 05:30:00	25	2.48038	31.9005	1	road		N3
2016-03-26 06:00:00	29	2.4798	31.9007	1	crop		N3
2016-03-26 06:30:00	26	2.47992	31.9008	1	HS		N3
2016-03-26 07:00:00	27	2.48	31.9	1	crop		D4
2016-03-26 07:30:00	32	2.48054	31.9	1	grass		D4
2016-03-26 08:00:00	35	2.47958	31.8972	1	crop		D4
2016-03-26 08:30:00	25	2.47926	31.8959	1	HS	own	D4
2016-03-26 09:00:00	25	2.47925	31.8958	1	HS	own	D4
2016-03-26 09:30:00	30	2.47932	31.8958	1	HS	own	D4
2016-03-26 10:00:00	24	2.47918	31.8955	1	HS	own	D4
2016-03-26 10:30:00	34	2.47933	31.8956	1	grass		D4
2016-03-26 11:00:00	34	2.47927	31.8957	1	HS	own	D4
2016-03-26 11:30:00	34	2.47932	31.8957	3	HS	own	D4
2016-03-26 12:00:00	28	2.47931	31.8957	1	HS	own	D4
2016-03-26 12:30:00	28	2.47933	31.8957	1	HS	own	D4
2016-03-26 13:00:00	24	2.47927	31.8957	1	HS	own	D4
2016-03-26 13:30:00	34	2.47929	31.8957	1	HS	own	D4
2016-03-26 14:00:00	24	2.47928	31.8957	1	HS	own	D4
2016-03-26 14:30:00	24	2.47929	31.8957	1	HS	own	D4
2016-03-26 15:00:00	24	2.47924	31.8957	1	HS	own	D4
2016-03-26 15:30:00	24	2.47927	31.8957	1	HS	own	D4
2016-03-26 16:00:00	29	2.47928	31.8957	1	HS	own	D4
2016-03-26 16:30:00	32	2.47925	31.8957	1	HS	own	D4
2016-03-26 17:00:00	34	2.47928	31.8957	1	HS	own	D4
2016-03-26 17:30:00	30	2.47923	31.8957	1	HS	own	D4
2016-03-26 18:00:00	26	2.47925	31.8958	1	HS	own	D4
2016-03-26 18:30:00	27	2.47926	31.8958	1	HS	own	D4
2016-03-26 19:00:00	24	2.47905	31.8956	1	HS	own	N4
2016-03-26 19:30:00	25	2.47893	31.8966	1	crop		N4
2016-03-26 20:00:00	33	2.47871	31.896	1	grass		N4
2016-03-26 20:30:00	29	2.47872	31.896	1	grass		N4
2016-03-26 21:00:00	24	2.47871	31.896	1	grass		N4
2016-03-26 21:30:00	24	2.47872	31.896	1	grass		N4
2016-03-26 22:00:00	34	2.47872	31.896	1	grass		N4
2016-03-26 22:30:00	35	2.47874	31.8959	1	grass		N4
2016-03-26 23:00:00	25	2.4788	31.8959	1	grass		N4
2016-03-26 23:30:00	24	2.4793	31.8963	1	grass		N4
2016-03-27	24	2.47988	31.8964	1	crop	potatoes	N4
2016-03-27 00:30:00	24	2.47952	31.8968	1	grass		N4
2016-03-27 01:00:00	34	2.47927	31.8958	1	HS	own	N4
2016-03-27 01:30:00	25	2.47899	31.8956	1	HS	own	N4
2016-03-27 02:00:00	24	2.47993	31.8964	1	grass		N4
2016-03-27 02:30:00	24	2.48086	31.8985	1	crop		N4
2016-03-27 03:00:00	29	2.48102	31.8988	1	crop		N4
2016-03-27 03:30:00	51	2.48045	31.8992	1	crop		N4
2016-03-27 04:00:00	25	2.48	31.9	1	crop		N4
2016-03-27 04:30:00	25	2.48022	31.9012	1	road		N4
2016-03-27 05:00:00	25	2.48001	31.9012	1	crop		N4
2016-03-27 05:30:00	24	2.48021	31.9011	1	road		N4
2016-03-27 06:00:00	28	2.48014	31.901	1	grass		N4
2016-03-27 06:30:00	30	2.48034	31.9006	1	road		N4
2016-03-27 07:00:00	24	2.48055	31.8994	1	crop		D5
2016-03-27 07:30:00	52	2.48049	31.8996	1	crop		D5
2016-03-27 08:00:00	34	2.48084	31.8991	1	crop		D5
2016-03-27 08:30:00	24	2.47993	31.8981	1	crop		D5
2016-03-27 09:00:00	35	2.4793	31.8957	1	HS	own	D5
2016-03-27 09:30:00	34	2.47905	31.8958	1	HS	own	D5
2016-03-27 10:00:00	34	2.47926	31.8957	1	HS	own	D5
2016-03-27 10:30:00	26	2.47929	31.8958	1	HS	own	D5
2016-03-27 11:00:00	35	2.47924	31.8958	1	HS	own	D5
2016-03-27 11:30:00	31	2.47926	31.8958	1	HS	own	D5
2016-03-27 12:00:00	24	2.47927	31.8958	1	HS	own	D5
2016-03-27 12:30:00	29	2.47929	31.8958	1	HS	own	D5
2016-03-27 13:00:00	25	2.47927	31.8958	1	HS	own	D5
2016-03-27 13:30:00	26	2.47927	31.8958	1	HS	own	D5
2016-03-27 14:00:00	25	2.47927	31.8958	1	HS	own	D5
2016-03-27 14:30:00	27	2.47928	31.8958	1	HS	own	D5
2016-03-27 15:00:00	41	2.47931	31.8957	1	HS	own	D5
2016-03-27 15:30:00	23	2.47927	31.8957	2	HS	own	D5
2016-03-27 16:00:00	27	2.47926	31.8958	1	HS	own	D5
2016-03-27 16:30:00	30	2.47921	31.8958	1	HS	own	D5
2016-03-27 17:00:00	35	2.47926	31.8958	1	HS	own	D5
2016-03-27 17:30:00	34	2.47927	31.8957	2	HS	own	D5
2016-03-27 18:00:00	24	2.47952	31.8951	1	crop		D5
2016-03-27 18:30:00	25	2.47923	31.8958	1	HS	own	D5
2016-03-27 19:00:00	24	2.47978	31.8963	1	grass		N5
2016-03-27 19:30:00	24	2.47941	31.8957	1	grass		N5
2016-03-27 20:00:00	24	2.47941	31.8957	1	grass		N5
2016-03-27 20:30:00	30	2.47944	31.8957	1	grass		N5
2016-03-27 21:00:00	24	2.47944	31.8957	1	grass		N5
2016-03-27 21:30:00	25	2.47942	31.8957	2	grass		N5
2016-03-27 22:00:00	33	2.47944	31.8956	1	grass		N5
2016-03-27 22:30:00	26	2.47946	31.8956	1	grass		N5
2016-03-27 23:00:00	24	2.47939	31.8956	1	grass		N5
2016-03-27 23:30:00	23	2.47938	31.8965	1	grass		N5
2016-03-28	24	2.47881	31.8964	1	crop		N5
2016-03-28 00:30:00	24	2.47954	31.8983	1	grass	tree	N5
2016-03-28 01:00:00	24	2.48	31.9	1	crop		N5
2016-03-28 01:30:00	29	2.47986	31.9007	1	HS		N5
2016-03-28 02:00:00	24	2.48005	31.9014	1	crop	tree+bananas	N5
2016-03-28 02:30:00	24	2.48015	31.9015	1	grass		N5
2016-03-28 03:00:00	52	2.479	31.9008	1	grass		N5
2016-03-28 03:30:00	25	2.47975	31.9014	1	crop	trees+banana	N5
2016-03-28 04:00:00	24	2.48022	31.9012	1	grass		N5
2016-03-28 04:30:00	24	2.47993	31.9015	1	crop	tree+banana	N5
2016-03-28 05:00:00	24	2.47961	31.901	1	crop		N5
2016-03-28 05:30:00	27	2.48026	31.901	1	road		N5
2016-03-28 06:00:00	27	2.47986	31.9007	1	HS		N5
2016-03-28 06:30:00	26	2.47987	31.9011	1	crop		N5
2016-03-28 07:00:00	32	2.47956	31.8997	1	grass		D6
2016-03-28 07:30:00	35	2.48042	31.8995	1	crop		D6
2016-03-28 08:00:00	22	2.48016	31.8987	1	HS		D6
2016-03-28 08:30:00	24	2.47922	31.8964	1	grass		D6
2016-03-28 09:00:00	35	2.47927	31.8958	1	HS	own	D6
2016-03-28 09:30:00	23	2.47928	31.8958	1	HS	own	D6
2016-03-28 10:00:00	31	2.47925	31.8957	1	HS	own	D6
2016-03-28 10:30:00	25	2.47929	31.8957	1	HS	own	D6
2016-03-28 11:00:00	34	2.47934	31.8958	1	HS	own	D6
2016-03-28 11:30:00	25	2.47927	31.8957	1	HS	own	D6
2016-03-28 12:00:00	28	2.47928	31.8958	1	HS	own	D6
2016-03-28 12:30:00	24	2.47928	31.8958	1	HS	own	D6
2016-03-28 13:00:00	34	2.47923	31.8958	2	HS	own	D6
2016-03-28 13:30:00	34	2.47923	31.8957	2	HS	own	D6
2016-03-28 14:00:00	35	2.47925	31.8957	1	HS	own	D6
2016-03-28 14:30:00	39	2.47925	31.8957	1	HS	own	D6
2016-03-28 15:00:00	24	2.4793	31.8957	1	HS	own	D6
2016-03-28 15:30:00	27	2.4793	31.8957	1	HS	own	D6
2016-03-28 16:00:00	37	2.47937	31.8958	1	grass		D6
2016-03-28 16:30:00	24	2.47929	31.8957	1	HS	own	D6
2016-03-28 17:00:00	32	2.47932	31.8957	1	HS	own	D6
2016-03-28 17:30:00	33	2.47929	31.8958	1	HS	own	D6
2016-03-28 18:00:00	24	2.47925	31.8957	1	HS	own	D6
2016-03-28 18:30:00	24	2.47854	31.8965	1	crop		D6
2016-03-28 19:00:00	24	2.47942	31.8966	1	grass		N6
2016-03-28 19:30:00	24	2.47832	31.8966	1	grass		N6
2016-03-28 20:00:00	28	2.47941	31.8956	1	grass		N6
2016-03-28 20:30:00	51	2.4793	31.8958	1	HS	own	N6
2016-03-28 21:00:00	22	2.4793	31.8957	1	HS	own	N6
2016-03-28 21:30:00	35	2.47925	31.8957	1	HS	own	N6
2016-03-28 22:00:00	29	2.47926	31.8957	1	HS	own	N6
2016-03-28 22:30:00	26	2.47934	31.8958	1	HS	own	N6
2016-03-28 23:00:00	24	2.47933	31.8957	1	HS	own	N6
2016-03-28 23:30:00	24	2.47924	31.8957	1	HS	own	N6
2016-03-29	24	2.4795	31.8966	1	grass		N6
2016-03-29 00:30:00	26	2.48022	31.8993	1	crop		N6
2016-03-29 01:00:00	24	2.48003	31.9	1	crop		N6
2016-03-29 01:30:00	26	2.47991	31.9006	1	HS		N6
2016-03-29 02:00:00	25	2.47985	31.9006	1	HS		N6
2016-03-29 02:30:00	52	2.47969	31.9009	1	crop		N6
2016-03-29 03:00:00	23	2.47972	31.9014	1	crop	trees+banana	N6
2016-03-29 03:30:00	25	2.47883	31.9015	1	grass	tree	N6
2016-03-29 04:00:00	26	2.48006	31.9013	1	crop	trees+banana	N6
2016-03-29 04:30:00	35	2.47913	31.9004	1	grass		N6
2016-03-29 05:00:00	25	2.47996	31.9002	1	crop		N6
2016-03-29 05:30:00	25	2.47924	31.8998	1	grass		N6
2016-03-29 06:00:00	24	2.47982	31.8994	1	HS		N6
2016-03-29 06:30:00	34	2.48037	31.8988	1	HS		N6
2016-03-29 07:00:00	22	2.47995	31.8988	1	crop		D7
2016-03-29 07:30:00	35	2.48007	31.8981	1	crop		D7
2016-03-29 08:00:00	22	2.47928	31.8957	1	HS	own	D7
2016-03-29 08:30:00	27	2.47929	31.8957	1	HS	own	D7
2016-03-29 09:00:00	36	2.47926	31.8957	1	HS	own	D7
2016-03-29 09:30:00	24	2.47926	31.8957	1	HS	own	D7
2016-03-29 10:00:00	35	2.47928	31.8958	1	HS	own	D7
2016-03-29 10:30:00	23	2.47928	31.8957	1	HS	own	D7
2016-03-29 11:00:00	23	2.47928	31.8958	1	HS	own	D7
2016-03-29 11:30:00	27	2.47928	31.8957	1	HS	own	D7
2016-03-29 12:00:00	32	2.47925	31.8958	1	HS	own	D7
2016-03-29 12:30:00	27	2.47928	31.8958	1	HS	own	D7
2016-03-29 13:00:00	33	2.47926	31.8958	1	HS	own	D7
2016-03-29 13:30:00	25	2.47927	31.8957	1	HS	own	D7
2016-03-29 14:00:00	40	2.47925	31.8957	1	HS	own	D7
2016-03-29 14:30:00	24	2.47929	31.8957	1	HS	own	D7
2016-03-29 15:00:00	24	2.4793	31.8958	1	HS	own	D7
2016-03-29 15:30:00	34	2.47931	31.8957	1	HS	own	D7
2016-03-29 16:00:00	30	2.47927	31.8957	1	HS	own	D7
2016-03-29 16:30:00	24	2.47928	31.8957	1	HS	own	D7
2016-03-29 17:00:00	24	2.47922	31.8957	1	HS	own	D7
2016-03-29 17:31:00	62	2.47923	31.8958	1	HS	own	D7
2016-03-29 18:00:00	24	2.47926	31.8958	1	HS	own	D7
2016-03-29 18:30:00	25	2.47786	31.8953	1	crop		D7
2016-03-29 19:00:00	24	2.47907	31.8957	1	HS	own	N7
2016-03-29 19:30:00	24	2.4793	31.8957	1	HS	own	N7
2016-03-29 20:00:00	24	2.47942	31.8956	1	grass		N7
2016-03-29 20:30:00	28	2.47945	31.8956	1	grass		N7
2016-03-29 21:00:00	25	2.47943	31.8957	2	grass		N7
2016-03-29 21:30:00	51	2.47941	31.8956	1	grass		N7
2016-03-29 22:00:00	27	2.47939	31.8956	1	grass		N7
2016-03-29 22:30:00	26	2.47941	31.8956	1	grass		N7
2016-03-29 23:00:00	24	2.4794	31.8956	1	grass		N7
2016-03-29 23:30:00	25	2.47941	31.8956	1	grass		N7
2016-03-30	24	2.47941	31.8956	1	grass		N7
2016-03-30 00:30:00	35	2.47904	31.8957	1	HS	own	N7
2016-03-30 01:00:00	24	2.47877	31.8968	1	grass		N7
2016-03-30 01:30:00	24	2.48012	31.8994	1	crop	tree+banana	N7
2016-03-30 02:00:00	24	2.47985	31.9006	1	HS		N7
2016-03-30 02:30:00	24	2.48	31.9009	1	HS		N7
2016-03-30 03:00:00	25	2.48008	31.9013	1	crop	trees+banana	N7
2016-03-30 03:30:00	52	2.47983	31.9009	1	crop		N7
2016-03-30 04:00:00	24	2.48011	31.9014	1	grass		N7
2016-03-30 04:30:00	24	2.48004	31.9008	1	HS		N7
2016-03-30 05:00:00	24	2.48024	31.901	1	road		N7
2016-03-30 05:30:00	26	2.48011	31.9014	1	grass		N7
2016-03-30 06:00:00	34	2.48032	31.9006	1	HS		N7
2016-03-30 06:30:00	22	2.4803	31.9006	1	HS		N7
2016-03-30 07:00:00	28	2.48002	31.9012	1	crop		D8
2016-03-30 07:30:00	24	2.48053	31.8986	1	crop		D8
2016-03-30 08:00:00	35	2.4805	31.8965	1	crop		D8
2016-03-30 08:30:00	34	2.48163	31.897	1	crop		D8
2016-03-30 09:00:00	26	2.4817	31.8969	1	grass		D8
2016-03-30 09:30:00	34	2.48159	31.8971	1	grass		D8
2016-03-30 10:00:00	24	2.48157	31.8971	1	grass		D8
2016-03-30 10:30:00	24	2.47778	31.8955	1	grass		D8
2016-03-30 11:00:00	24	2.47778	31.8955	1	grass		D8
2016-03-30 11:30:00	27	2.47779	31.8955	1	grass		D8
2016-03-30 12:00:00	33	2.47777	31.8955	1	grass		D8
2016-03-30 12:30:00	24	2.47775	31.8955	1	grass		D8
2016-03-30 13:00:00	30	2.47772	31.8955	1	grass		D8
2016-03-30 13:30:00	28	2.47771	31.8955	1	grass		D8
2016-03-30 14:00:00	28	2.47776	31.8955	1	grass		D8
2016-03-30 14:30:00	24	2.47778	31.8955	1	grass		D8
2016-03-30 15:00:00	25	2.47776	31.8956	1	grass		D8
2016-03-30 15:31:00	80	2.47781	31.8955	1	grass		D8
2016-03-30 16:00:00	40	2.47774	31.8956	1	grass		D8
2016-03-30 16:31:00	68	2.47783	31.8956	2	grass		D8
2016-03-30 17:00:00	29	2.47775	31.8955	1	grass		D8
2016-03-30 17:30:00	24	2.47772	31.8955	1	grass		D8
2016-03-30 18:00:00	24	2.47837	31.8955	1	grass		D8
2016-03-30 18:30:00	24	2.47876	31.8953	1	grass		D8
2016-03-30 19:00:00	25	2.47941	31.8959	1	grass		N8
2016-03-30 19:30:00	26	2.48002	31.8965	1	crop		N8
2016-03-30 20:00:00	34	2.47928	31.8957	1	HS	own	N8
2016-03-30 20:30:00	22	2.47931	31.8958	1	HS	own	N8
2016-03-30 21:00:00	24	2.47928	31.8958	1	crop	tree+banana	N8
2016-03-30 21:30:00	23	2.4793	31.8958	1	HS	own	N8
2016-03-30 22:00:00	33	2.47927	31.8958	1	HS	own	N8
2016-03-30 22:30:00	37	2.47929	31.8957	1	HS	own	N8
2016-03-30 23:00:00	24	2.4793	31.8958	1	HS	own	N8
2016-03-30 23:30:00	24	2.4793	31.8957	1	HS	own	N8
2016-03-31	26	2.47929	31.8959	1	HS	own	N8
2016-03-31 00:30:00	36	2.48037	31.8994	1	crop		N8
2016-03-31 01:00:00	24	2.48007	31.9002	1	crop		N8
2016-03-31 01:30:00	30	2.48004	31.9009	1	crop		N8
2016-03-31 02:00:00	27	2.47986	31.9007	1	HS		N8
2016-03-31 02:30:00	26	2.48026	31.9005	1	HS		N8
2016-03-31 03:00:00	34	2.48001	31.9007	1	HS		N8
2016-03-31 03:30:00	23	2.48013	31.9013	1	grass		N8
2016-03-31 04:00:00	24	2.48102	31.8989	1	crop		N8
2016-03-31 04:30:00	24	2.48056	31.8991	1	crop		N8
2016-03-31 05:00:00	52	2.48008	31.9	1	crop		N8
2016-03-31 05:30:00	24	2.47999	31.9002	1	crop		N8
2016-03-31 06:00:00	24	2.48082	31.8997	1	crop		N8
2016-03-31 06:30:00	25	2.48	31.8993	1	HS		N8
2016-03-31 07:00:00	25	2.48091	31.8983	1	crop		D9
2016-03-31 07:30:00	24	2.48094	31.8982	1	crop		D9
2016-03-31 08:00:00	35	2.48033	31.8984	1	HS		D9
2016-03-31 08:30:00	24	2.47783	31.8956	1	grass		D9
2016-03-31 09:00:00	24	2.47771	31.8955	1	WP	pond	D9
2016-03-31 09:30:00	27	2.47772	31.8955	1	grass		D9
2016-03-31 10:00:00	35	2.47772	31.8955	1	grass		D9
2016-03-31 10:30:00	37	2.47774	31.8955	1	grass		D9
2016-03-31 11:00:00	36	2.47778	31.8954	2	grass		D9
2016-03-31 11:30:00	28	2.4777	31.8955	1	WP	pond	D9
2016-03-31 12:00:00	25	2.47775	31.8955	1	grass		D9
2016-03-31 12:30:00	32	2.47768	31.8955	1	WP	pond	D9
2016-03-31 13:00:00	22	2.47769	31.8955	1	grass		D9
2016-03-31 13:30:00	26	2.47773	31.8954	1	grass		D9
2016-03-31 14:00:00	27	2.47771	31.8954	1	grass		D9
2016-03-31 14:30:00	25	2.47775	31.8955	1	grass		D9
2016-03-31 15:30:00	26	2.47773	31.8955	1	grass		D9
2016-03-31 16:00:00	28	2.47768	31.8955	1	WP	pond	D9
2016-03-31 16:30:00	40	2.47783	31.8953	1	crop		D9
2016-03-31 17:00:00	24	2.47981	31.8953	1	grass		D9
2016-03-31 17:30:00	30	2.47937	31.8956	1	grass		D9
2016-03-31 18:00:00	23	2.47913	31.8958	1	HS	own	D9
2016-03-31 18:30:00	24	2.47922	31.8959	1	HS	own	D9
2016-03-31 19:00:00	24	2.4798	31.8952	1	grass		N9
2016-03-31 19:30:00	35	2.47928	31.8958	1	HS	own	N9
2016-03-31 20:00:00	24	2.47927	31.8958	1	HS	own	N9
2016-03-31 20:30:00	27	2.47929	31.8958	1	HS	own	N9
2016-03-31 21:00:00	24	2.47928	31.8958	1	HS	own	N9
2016-03-31 21:30:00	35	2.47926	31.8958	1	HS	own	N9
2016-03-31 22:00:00	25	2.4793	31.8958	1	HS	own	N9
2016-03-31 22:30:00	25	2.47926	31.8957	1	HS	own	N9
2016-03-31 23:00:00	39	2.47929	31.8957	1	HS	own	N9
2016-03-31 23:30:00	25	2.47941	31.8956	1	grass		N9
2016-04-01	24	2.47924	31.896	1	road		N9
2016-04-01 00:30:00	24	2.48167	31.8969	1	grass		N9
2016-04-01 01:00:00	29	2.48157	31.8971	1	grass		N9
2016-04-01 01:30:00	33	2.48171	31.8969	1	grass		N9
2016-04-01 02:00:00	24	2.4792	31.8959	1	HS	own	N9
2016-04-01 02:30:00	26	2.47936	31.8957	1	grass		N9
2016-04-01 03:00:00	51	2.4783	31.8966	1	grass		N9
2016-04-01 03:30:00	26	2.47913	31.8984	1	grass	tree	N9
2016-04-01 04:00:00	24	2.4799	31.9001	1	crop		N9
2016-04-01 04:30:00	35	2.47993	31.9001	1	crop		N9
2016-04-01 05:00:00	24	2.47899	31.9009	1	grass		N9
2016-04-01 05:30:00	24	2.4785	31.9013	1	grass		N9
2016-04-01 06:00:00	24	2.47803	31.9013	1	grass		N9
2016-04-01 06:30:00	27	2.47817	31.9012	1	grass		N9
2016-04-01 07:00:00	24	2.47933	31.8999	1	grass		D10
2016-04-01 07:31:00	88	2.48045	31.8984	1	HS		D10
2016-04-01 08:00:00	36	2.4808	31.8984	1	crop		D10
2016-04-01 08:30:00	26	2.48002	31.8984	1	crop		D10
2016-04-01 09:00:00	24	2.47982	31.8963	1	grass		D10
2016-04-01 09:30:00	24	2.4797	31.8953	1	grass		D10
2016-04-01 10:00:00	34	2.47776	31.8955	1	grass		D10
2016-04-01 10:30:00	24	2.47891	31.8952	1	grass		D10
2016-04-01 11:00:00	35	2.47844	31.895	1	grass		D10
2016-04-01 11:30:00	32	2.47927	31.8957	1	HS	own	D10
2016-04-01 12:00:00	25	2.47926	31.8958	1	HS	own	D10
2016-04-01 12:30:00	34	2.47926	31.8958	1	HS	own	D10
2016-04-01 13:00:00	34	2.47941	31.8958	1	grass		D10
2016-04-01 13:30:00	33	2.47925	31.8958	1	HS	own	D10
2016-04-01 14:00:00	24	2.47924	31.8957	1	HS	own	D10
2016-04-01 14:30:00	24	2.47928	31.8957	1	HS	own	D10
2016-04-01 15:00:00	32	2.47926	31.8957	1	HS	own	D10
2016-04-01 15:30:00	33	2.47925	31.8958	1	HS	own	D10
2016-04-01 16:00:00	25	2.47926	31.8958	1	HS	own	D10
2016-04-01 16:30:00	25	2.47927	31.8957	1	HS	own	D10
2016-04-01 17:00:00	25	2.47929	31.8958	1	HS	own	D10
2016-04-01 17:30:00	25	2.4792	31.8964	1	grass		D10
2016-04-01 18:00:00	24	2.47891	31.8964	1	crop		D10
2016-04-01 18:30:00	24	2.47914	31.8967	1	grass		D10
2016-04-01 19:00:00	29	2.47922	31.8968	1	grass		N10
2016-04-01 19:30:00	44	2.47851	31.8965	1	crop		N10
2016-04-01 20:00:00	24	2.47873	31.8951	1	crop		N10
2016-04-01 20:30:00	24	2.47862	31.895	1	grass		N10
2016-04-01 21:00:00	37	2.47991	31.8953	1	grass		N10
2016-04-01 21:30:00	29	2.47946	31.8957	1	grass		N10
2016-04-01 22:00:00	31	2.47945	31.8956	1	grass		N10
2016-04-01 22:30:00	32	2.4794	31.8956	1	grass		N10
2016-04-01 23:00:00	34	2.47943	31.8956	1	grass		N10
2016-04-01 23:30:00	34	2.47943	31.8956	1	grass		N10
2016-04-02	28	2.47942	31.8956	1	grass		N10
2016-04-02 00:30:00	24	2.4793	31.8963	1	grass		N10
2016-04-02 01:00:00	24	2.48178	31.8971	1	grass		N10
2016-04-02 01:30:00	34	2.4819	31.897	1	crop		N10
2016-04-02 02:00:00	30	2.48178	31.897	1	grass		N10
2016-04-02 02:30:00	24	2.48154	31.8971	1	grass		N10
2016-04-02 03:00:00	27	2.48007	31.8999	1	crop		N10
2016-04-02 03:30:00	33	2.48002	31.9001	1	crop		N10
2016-04-02 04:00:00	24	2.47988	31.9008	1	HS		N10
2016-04-02 04:30:00	24	2.47985	31.9013	1	crop	tree+banana	N10
2016-04-02 05:00:00	24	2.47907	31.902	1	crop		N10
2016-04-02 05:30:00	25	2.47878	31.9014	1	grass	tree	N10
2016-04-02 06:00:00	30	2.47799	31.9013	1	grass		N10
2016-04-02 06:30:00	34	2.47803	31.9014	1	grass		N10
2016-04-02 07:00:00	25	2.47991	31.8994	1	HS		D11
2016-04-02 07:30:00	34	2.48074	31.8988	1	crop		D11
2016-04-02 08:00:00	34	2.48008	31.9	1	crop		D11
2016-04-02 08:30:00	32	2.47997	31.8999	1	crop		D11
2016-04-02 09:00:00	24	2.48081	31.8997	1	crop		D11
2016-04-02 09:31:00	63	2.4809	31.8992	1	crop		D11
2016-04-02 10:00:00	23	2.48091	31.8992	1	crop		D11
2016-04-02 10:30:00	35	2.4804	31.8985	1	HS		D11
2016-04-02 11:00:00	22	2.48003	31.8984	1	crop		D11
2016-04-02 11:30:00	23	2.47911	31.8987	1	grass	tree	D11
2016-04-02 12:00:00	30	2.47927	31.8958	2	HS	own	D11
2016-04-02 12:30:00	29	2.47925	31.8958	2	HS	own	D11
2016-04-02 13:00:00	24	2.47929	31.8958	2	HS	own	D11
2016-04-02 13:30:00	54	2.47919	31.8957	1	HS	own	D11
2016-04-02 14:00:00	33	2.47921	31.8957	1	HS	own	D11
2016-04-02 14:30:00	31	2.47922	31.8958	1	HS	own	D11
2016-04-02 15:01:00	66	2.47932	31.8958	1	HS	own	D11
2016-04-02 15:30:00	26	2.47926	31.8958	1	HS	own	D11
2016-04-02 16:00:00	24	2.47927	31.8957	1	HS	own	D11
2016-04-02 16:30:00	27	2.47926	31.8957	1	HS	own	D11
2016-04-02 17:00:00	25	2.47929	31.8957	1	HS	own	D11
2016-04-02 17:30:00	35	2.47931	31.8958	1	HS	own	D11
2016-04-02 18:00:00	31	2.47929	31.8958	2	HS	own	D11
2016-04-02 18:30:00	36	2.4792	31.8958	1	HS	own	D11
2016-04-02 19:00:00	23	2.47948	31.8965	1	grass		N11
2016-04-02 19:30:00	25	2.47978	31.8965	1	crop	potatoes	N11
2016-04-02 20:00:00	35	2.47934	31.8965	1	grass		N11
2016-04-02 20:30:00	25	2.47966	31.8965	1	grass		N11
2016-04-02 21:00:00	26	2.47946	31.8956	1	grass		N11
2016-04-02 21:30:00	25	2.47945	31.8956	1	grass		N11
2016-04-02 22:00:00	24	2.47943	31.8956	1	grass		N11
2016-04-02 22:30:00	27	2.47942	31.8956	1	grass		N11
2016-04-02 23:00:00	27	2.47938	31.8956	1	grass		N11
2016-04-02 23:30:00	51	2.4794	31.8956	1	grass		N11
2016-04-03	27	2.47942	31.8956	1	grass		N11
2016-04-03 00:30:00	24	2.47941	31.8956	1	grass		N11
2016-04-03 01:00:00	23	2.47922	31.8964	1	grass		N11
2016-04-03 01:30:00	24	2.4792	31.8966	1	grass		N11
2016-04-03 02:00:00	24	2.47895	31.8991	1	grass		N11
2016-04-03 02:30:00	35	2.47982	31.8994	1	HS		N11
2016-04-03 03:00:00	24	2.47992	31.9	1	crop		N11
2016-04-03 03:30:00	24	2.4798	31.9008	1	crop		N11
2016-04-03 04:00:00	24	2.47979	31.9014	1	crop	trees+banana	N11
2016-04-03 04:30:00	26	2.47979	31.9015	1	crop	tree+banana	N11
2016-04-03 05:00:00	38	2.48014	31.9011	1	grass		N11
2016-04-03 05:30:00	32	2.47983	31.9014	1	crop	trees+banana	N11
2016-04-03 06:00:00	25	2.47979	31.9012	1	crop		N11
2016-04-03 06:30:00	25	2.47957	31.9009	1	crop		N11
2016-04-03 07:00:00	35	2.47992	31.9	1	crop		D12
2016-04-03 07:30:00	24	2.47965	31.8981	1	crop		D12
2016-04-03 08:00:00	23	2.47917	31.8959	1	HS	own	D12
2016-04-03 08:30:00	24	2.47927	31.8957	1	HS	own	D12
2016-04-03 09:00:00	24	2.47928	31.8958	1	HS	own	D12
2016-04-03 09:30:00	34	2.47928	31.8958	1	HS	own	D12
2016-04-03 10:00:00	24	2.47928	31.8958	1	HS	own	D12
2016-04-03 10:30:00	35	2.47926	31.8958	1	HS	own	D12
2016-04-03 11:00:00	34	2.47928	31.8958	1	HS	own	D12
2016-04-03 11:30:00	34	2.47927	31.8958	1	HS	own	D12
2016-04-03 12:00:00	35	2.47926	31.8958	1	HS	own	D12
2016-04-03 12:30:00	25	2.47925	31.8958	1	HS	own	D12
2016-04-03 13:00:00	25	2.47927	31.8958	1	HS	own	D12
2016-04-03 13:30:00	30	2.47928	31.8958	1	HS	own	D12
2016-04-03 14:00:00	33	2.47927	31.8957	1	HS	own	D12
2016-04-03 14:30:00	24	2.47926	31.8957	1	HS	own	D12
2016-04-03 15:00:00	49	2.47929	31.8957	1	HS	own	D12
2016-04-03 15:30:00	24	2.47923	31.8958	1	HS	own	D12
2016-04-03 16:00:00	25	2.47924	31.8958	1	HS	own	D12
2016-04-03 16:30:00	27	2.47925	31.8958	1	HS	own	D12
2016-04-03 17:00:00	23	2.47926	31.8958	1	HS	own	D12
2016-04-03 17:30:00	30	2.47927	31.8958	1	HS	own	D12
2016-04-03 18:00:00	58	2.47925	31.8957	1	HS	own	D12
2016-04-03 18:30:00	42	2.47926	31.8958	1	HS	own	D12
2016-04-03 19:00:00	52	2.47927	31.8958	1	HS	own	N12
2016-04-03 19:30:00	31	2.47926	31.8958	1	HS	own	N12
2016-04-03 20:00:00	24	2.47926	31.8958	1	HS	own	N12
2016-04-03 20:30:00	24	2.47927	31.8958	1	HS	own	N12
2016-04-03 21:00:00	26	2.47928	31.8958	1	HS	own	N12
2016-04-03 21:30:00	35	2.4793	31.8958	1	HS	own	N12
2016-04-03 22:00:00	25	2.47928	31.8957	2	HS	own	N12
2016-04-03 22:30:00	24	2.47929	31.8958	1	HS	own	N12
2016-04-03 23:00:00	35	2.47925	31.8958	1	HS	own	N12
2016-04-03 23:30:00	36	2.47932	31.8958	1	HS	own	N12
2016-04-04	26	2.47927	31.8958	1	HS	own	N12
2016-04-04 00:30:00	24	2.48091	31.8971	1	crop		N12
2016-04-04 01:00:00	35	2.48167	31.897	1	crop		N12
2016-04-04 01:30:00	34	2.48174	31.8971	1	grass		N12
2016-04-04 02:00:00	29	2.4818	31.897	1	grass		N12
2016-04-04 02:30:00	27	2.48116	31.898	1	crop		N12
2016-04-04 03:00:00	26	2.48005	31.9001	1	crop		N12
2016-04-04 03:30:00	29	2.47987	31.9009	1	HS		N12
2016-04-04 04:00:00	33	2.47999	31.9016	1	crop	tree+banana	N12
2016-04-04 04:30:00	23	2.48001	31.9014	1	crop	tree+bananas	N12
2016-04-04 05:00:00	26	2.4801	31.9013	1	crop	trees+banana	N12
2016-04-04 05:30:00	32	2.48031	31.9005	1	grass		N12
2016-04-04 06:00:00	22	2.47985	31.9008	1	HS		N12
2016-04-04 06:30:00	24	2.47921	31.9019	1	crop		N12
2016-04-04 07:00:00	35	2.47953	31.9009	1	crop		D13
2016-04-04 07:30:00	22	2.47884	31.9014	1	grass	tree	D13
2016-04-04 08:00:00	23	2.4796	31.9007	1	crop		D13
2016-04-04 08:30:00	24	2.47963	31.9009	1	crop		D13
2016-04-04 09:00:00	25	2.47976	31.9003	1	crop		D13
2016-04-04 09:31:00	62	2.47894	31.9	1	grass	tree	D13
2016-04-04 10:00:00	24	2.4798	31.8995	1	HS		D13
2016-04-04 10:30:00	24	2.48037	31.8984	1	HS		D13
2016-04-04 11:00:00	29	2.47927	31.8958	1	HS	own	D13
2016-04-04 11:30:00	25	2.4793	31.8957	1	HS	own	D13
2016-04-04 12:00:00	24	2.47928	31.8958	1	HS	own	D13
2016-04-04 12:30:00	26	2.47924	31.8957	1	HS	own	D13
2016-04-04 13:00:00	34	2.47924	31.8957	1	HS	own	D13
2016-04-04 13:30:00	26	2.47925	31.8957	1	HS	own	D13
2016-04-04 14:00:00	37	2.47929	31.8957	1	HS	own	D13
2016-04-04 14:30:00	34	2.47929	31.8957	1	HS	own	D13
2016-04-04 15:00:00	34	2.47926	31.8957	1	HS	own	D13
2016-04-04 15:30:00	39	2.47921	31.8958	2	HS	own	D13
2016-04-04 16:00:00	42	2.47926	31.8958	1	HS	own	D13
2016-04-04 16:30:00	25	2.47925	31.8957	1	HS	own	D13
2016-04-04 17:00:00	34	2.47926	31.8957	1	HS	own	D13
2016-04-04 17:30:00	25	2.47925	31.8958	1	HS	own	D13
2016-04-04 18:00:00	24	2.47924	31.8958	1	HS	own	D13
2016-04-04 18:30:00	25	2.47936	31.8956	1	grass		D13
2016-04-04 19:00:00	29	2.47833	31.8966	1	grass		N13
2016-04-04 19:30:00	32	2.47939	31.8956	1	grass		N13
2016-04-04 20:00:00	24	2.47942	31.8956	1	grass		N13
2016-04-04 20:30:00	24	2.4794	31.8956	2	grass		N13
2016-04-04 21:00:00	25	2.47941	31.8956	1	grass		N13
2016-04-04 21:30:00	26	2.47941	31.8957	2	grass		N13
2016-04-04 22:00:00	32	2.47953	31.8957	1	grass		N13
2016-04-04 22:30:00	22	2.4794	31.8956	2	grass		N13
2016-04-04 23:00:00	30	2.47941	31.8956	1	grass		N13
2016-04-04 23:30:00	35	2.47942	31.8956	1	grass		N13
2016-04-05	32	2.47943	31.8956	1	grass		N13
2016-04-05 00:30:00	26	2.47938	31.8956	1	grass		N13
2016-04-05 01:00:00	24	2.47922	31.8964	1	grass		N13
2016-04-05 01:30:00	25	2.4798	31.8964	1	crop	potatoes	N13
2016-04-05 02:00:00	24	2.47926	31.8965	1	grass		N13
2016-04-05 02:30:00	26	2.47846	31.8966	1	crop		N13
2016-04-05 03:00:00	28	2.47903	31.8975	1	crop	tree+banana	N13
2016-04-05 03:30:00	30	2.48	31.9001	1	crop		N13
2016-04-05 04:00:00	24	2.47988	31.9015	1	crop	tree+banana	N13
2016-04-05 04:30:00	24	2.47989	31.9014	1	crop	trees+banana	N13
2016-04-05 05:00:00	24	2.4798	31.9012	1	crop		N13
2016-04-05 05:30:00	24	2.47967	31.901	1	crop		N13
2016-04-05 06:00:00	29	2.47996	31.9016	1	crop	tree+banana	N13
2016-04-05 06:30:00	28	2.48014	31.9013	1	road		N13

## Sheet: pig3
DATETIME	LATITUDE	LONGITUDE	land_item	comment	Day_Night_ID
2016-04-19 20:53:30	2.47904	32.0607	crop		N1
2016-04-19 21:23:32	2.47935	32.0605	HS	own	N1
2016-04-19 21:53:32	2.47923	32.0607	HS	own	N1
2016-04-19 22:23:20	2.47933	32.0606	HS	own	N1
2016-04-19 22:53:27	2.47917	32.0604	HS	own	N1
2016-04-19 23:23:24	2.47925	32.0605	HS	own	N1
2016-04-19 23:53:31	2.47924	32.0605	HS	own	N1
2016-04-20 00:23:29	2.4792	32.0606	HS	own	N1
2016-04-20 00:53:30	2.47925	32.0605	HS	own	N1
2016-04-20 01:23:31	2.47921	32.0605	HS	own	N1
2016-04-20 01:53:23	2.47917	32.0605	HS	own	N1
2016-04-20 02:23:22	2.47919	32.0605	HS	own	N1
2016-04-20 02:53:30	2.47923	32.0606	HS	own	N1
2016-04-20 03:00:20	2.47921	32.0605	HS	own	N1
2016-04-20 03:30:19	2.4793	32.0605	HS	own	N1
2016-04-20 04:00:31	2.47917	32.0605	HS	own	N1
2016-04-20 04:30:26	2.47924	32.0605	HS	own	N1
2016-04-20 05:00:21	2.47917	32.0606	HS	own	N1
2016-04-20 05:30:23	2.47921	32.0607	HS	own	N1
2016-04-20 06:00:30	2.4792	32.0606	HS	own	N1
2016-04-20 06:30:33	2.47919	32.0605	HS	own	N1
2016-04-20 07:00:22	2.47921	32.0605	HS	own	D2
2016-04-20 07:30:29	2.47917	32.0606	HS	own	D2
2016-04-20 08:00:20	2.47919	32.0605	HS	own	D2
2016-04-20 08:30:21	2.47918	32.0605	HS	own	D2
2016-04-20 09:00:30	2.47921	32.0605	HS	own	D2
2016-04-20 09:30:21	2.47917	32.0606	HS	own	D2
2016-04-20 10:00:35	2.47914	32.0606	HS	own	D2
2016-04-20 10:30:27	2.47914	32.0606	HS	own	D2
2016-04-20 11:01:19	2.47917	32.0606	HS	own	D2
2016-04-20 11:30:31	2.47917	32.0606	HS	own	D2
2016-04-20 12:00:20	2.4792	32.0605	HS	own	D2
2016-04-20 12:30:32	2.47898	32.0602	crop		D2
2016-04-20 13:00:26	2.47919	32.0605	HS	own	D2
2016-04-20 13:30:20	2.47921	32.0605	HS	own	D2
2016-04-20 14:00:20	2.47917	32.0605	HS	own	D2
2016-04-20 14:30:19	2.47919	32.0605	HS	own	D2
2016-04-20 15:00:31	2.47923	32.0605	HS	own	D2
2016-04-20 15:30:30	2.47994	32.0605	HS	other1	D2
2016-04-20 16:30:29	2.47926	32.0614	crop		D2
2016-04-20 17:30:21	2.47935	32.0605	HS	own	D2
2016-04-20 18:00:19	2.47942	32.0601	grass		D2
2016-04-20 18:30:19	2.48189	32.0626	grass		D2
2016-04-20 19:00:18	2.48107	32.0621	HS	other5	N2
2016-04-20 19:30:19	2.4809	32.0619	HS	other5	N2
2016-04-20 20:00:18	2.47926	32.0608	HS	own	N2
2016-04-20 20:30:19	2.47992	32.0604	HS	other1	N2
2016-04-20 21:00:20	2.47993	32.0604	HS	other1	N2
2016-04-20 21:30:32	2.47928	32.0607	HS	own	N2
2016-04-20 22:00:22	2.47918	32.0605	HS	own	N2
2016-04-20 22:30:20	2.47921	32.0605	HS	own	N2
2016-04-20 23:00:26	2.47923	32.0605	HS	own	N2
2016-04-20 23:30:27	2.47922	32.0605	HS	own	N2
2016-04-21 00:00:29	2.47915	32.0605	HS	own	N2
2016-04-21 00:30:29	2.4792	32.0605	HS	own	N2
2016-04-21 01:00:21	2.4792	32.0606	HS	own	N2
2016-04-21 01:30:24	2.47913	32.0606	HS	own	N2
2016-04-21 02:00:47	2.47918	32.0606	HS	own	N2
2016-04-21 02:30:19	2.47919	32.0606	HS	own	N2
2016-04-21 03:30:24	2.47919	32.0605	HS	own	N2
2016-04-21 04:00:26	2.47921	32.0605	HS	own	N2
2016-04-21 04:30:21	2.47921	32.0605	HS	own	N2
2016-04-21 05:00:46	2.47925	32.0605	HS	own	N2
2016-04-21 05:30:21	2.47918	32.0605	HS	own	N2
2016-04-21 06:00:30	2.47919	32.0605	HS	own	N2
2016-04-21 06:30:20	2.47915	32.0605	HS	own	N2
2016-04-21 07:00:30	2.47921	32.0605	HS	own	D3
2016-04-21 07:30:20	2.4792	32.0605	HS	own	D3
2016-04-21 08:00:30	2.47918	32.0606	HS	own	D3
2016-04-21 08:30:27	2.47918	32.0607	HS	own	D3
2016-04-21 09:00:33	2.47923	32.0606	HS	own	D3
2016-04-21 09:30:40	2.47916	32.0606	HS	own	D3
2016-04-21 10:00:31	2.4795	32.0608	crop		D3
2016-04-21 10:30:22	2.47923	32.0605	HS	own	D3
2016-04-21 11:00:19	2.47918	32.0606	HS	own	D3
2016-04-21 11:30:30	2.47918	32.0605	HS	own	D3
2016-04-21 12:00:42	2.47919	32.0607	HS	own	D3
2016-04-21 12:31:39	2.47919	32.0605	HS	own	D3
2016-04-21 13:00:30	2.47924	32.0605	HS	own	D3
2016-04-21 13:30:20	2.47923	32.0605	HS	own	D3
2016-04-21 14:00:47	2.47919	32.0605	HS	own	D3
2016-04-21 14:30:34	2.47926	32.0605	HS	own	D3
2016-04-21 15:00:30	2.47929	32.0606	HS	own	D3
2016-04-21 15:30:47	2.47959	32.0609	crop		D3
2016-04-21 16:00:19	2.4796	32.0609	crop		D3
2016-04-21 16:30:20	2.47906	32.0604	HS	own	D3
2016-04-21 17:00:19	2.47909	32.0604	HS	own	D3
2016-04-21 17:30:32	2.47987	32.0605	crop		D3
2016-04-21 18:00:20	2.47947	32.0607	HS	own	D3
2016-04-21 18:30:19	2.48101	32.062	HS	other5	D3
2016-04-21 19:00:19	2.48108	32.0621	HS	other5	N3
2016-04-21 19:30:19	2.4822	32.0622	HS	other7	N3
2016-04-21 20:00:20	2.48118	32.0622	HS	other5	N3
2016-04-21 20:30:21	2.47988	32.0603	HS	other1	N3
2016-04-21 21:31:00	2.47995	32.0604	HS	other1	N3
2016-04-21 22:01:17	2.47989	32.0604	HS	other1	N3
2016-04-21 22:31:25	2.47934	32.0606	HS	own	N3
2016-04-21 23:01:20	2.47951	32.0602	HS	own	N3
2016-04-21 23:31:31	2.4795	32.0602	HS	own	N3
2016-04-22 00:01:24	2.47952	32.0602	HS	own	N3
2016-04-22 00:31:19	2.47951	32.0602	HS	own	N3
2016-04-22 01:01:21	2.47953	32.0602	HS	own	N3
2016-04-22 01:31:21	2.47952	32.0603	HS	own	N3
2016-04-22 02:01:37	2.47951	32.0602	HS	own	N3
2016-04-22 02:31:22	2.47948	32.0603	HS	own	N3
2016-04-22 03:00:20	2.47957	32.0603	HS	own	N3
2016-04-22 03:31:01	2.47954	32.0603	HS	own	N3
2016-04-22 04:00:41	2.47957	32.0603	HS	own	N3
2016-04-22 04:30:31	2.47953	32.0602	HS	own	N3
2016-04-22 05:00:18	2.47953	32.0602	HS	own	N3
2016-04-22 05:30:30	2.47954	32.0602	HS	own	N3
2016-04-22 06:30:21	2.47947	32.0603	HS	own	N3
2016-04-22 07:00:30	2.47953	32.0602	HS	own	D4
2016-04-22 07:30:19	2.47946	32.0603	HS	own	D4
2016-04-22 08:00:19	2.47908	32.0603	HS	own	D4
2016-04-22 08:30:20	2.47932	32.0608	HS	own	D4
2016-04-22 09:00:19	2.47919	32.0603	HS	own	D4
2016-04-22 09:30:19	2.4796	32.0602	HS	own	D4
2016-04-22 10:00:47	2.47968	32.0601	grass		D4
2016-04-22 10:30:39	2.47961	32.0602	HS	own	D4
2016-04-22 11:00:27	2.47953	32.0602	HS	own	D4
2016-04-22 11:30:30	2.47953	32.0601	HS	own	D4
2016-04-22 12:00:28	2.47955	32.0602	HS	own	D4
2016-04-22 12:30:25	2.47956	32.0601	HS	own	D4
2016-04-22 13:00:41	2.47958	32.0602	HS	own	D4
2016-04-22 13:30:27	2.47955	32.0602	HS	own	D4
2016-04-22 14:00:32	2.47957	32.0601	HS	own	D4
2016-04-22 14:30:25	2.47961	32.0602	HS	own	D4
2016-04-22 15:00:21	2.47952	32.0602	HS	own	D4
2016-04-22 15:30:19	2.47965	32.0606	crop		D4
2016-04-22 16:00:18	2.47982	32.0606	crop		D4
2016-04-22 16:30:31	2.47984	32.0605	HS	other1	D4
2016-04-22 17:00:28	2.47987	32.0605	HS	other1	D4
2016-04-22 18:30:20	2.48106	32.0621	HS	other5	D4
2016-04-22 19:00:18	2.47917	32.0607	HS	own	N4
2016-04-22 20:00:18	2.4794	32.0604	HS	own	N4
2016-04-22 21:01:08	2.47921	32.0606	HS	own	N4
2016-04-22 21:30:19	2.47919	32.0605	HS	own	N4
2016-04-22 22:00:19	2.47991	32.0605	HS	other1	N4
2016-04-22 22:30:29	2.47994	32.0604	HS	other1	N4
2016-04-22 23:00:23	2.47994	32.0604	HS	other1	N4
2016-04-22 23:30:19	2.47994	32.0604	HS	other1	N4
2016-04-23 00:00:21	2.47992	32.0604	HS	other1	N4
2016-04-23 00:30:41	2.47993	32.0604	HS	other1	N4
2016-04-23 01:00:20	2.47992	32.0604	HS	other1	N4
2016-04-23 01:30:19	2.47994	32.0604	HS	other1	N4
2016-04-23 02:00:19	2.47993	32.0604	HS	other1	N4
2016-04-23 02:30:19	2.47931	32.0607	HS	own	N4
2016-04-23 03:00:19	2.47949	32.0606	HS	own	N4
2016-04-23 03:30:32	2.47951	32.0602	HS	own	N4
2016-04-23 04:00:33	2.47953	32.0603	HS	own	N4
2016-04-23 04:30:21	2.47952	32.0603	HS	own	N4
2016-04-23 05:00:30	2.47951	32.0603	HS	own	N4
2016-04-23 05:30:30	2.47943	32.0603	HS	own	N4
2016-04-23 06:00:30	2.47947	32.0602	HS	own	N4
2016-04-23 06:30:30	2.47953	32.0602	HS	own	N4
2016-04-23 07:00:20	2.47949	32.0602	HS	own	D5
2016-04-23 07:30:31	2.47953	32.0603	HS	own	D5
2016-04-23 08:00:21	2.47956	32.0602	HS	own	D5
2016-04-23 08:30:21	2.4796	32.0602	HS	own	D5
2016-04-23 09:00:22	2.47954	32.0602	HS	own	D5
2016-04-23 09:30:26	2.47956	32.0602	HS	own	D5
2016-04-23 10:00:22	2.4796	32.0601	HS	own	D5
2016-04-23 10:30:30	2.47957	32.0607	crop		D5
2016-04-23 11:00:21	2.47916	32.0608	crop		D5
2016-04-23 11:30:20	2.4794	32.0602	HS	own	D5
2016-04-23 12:00:20	2.47943	32.0602	grass		D5
2016-04-23 13:00:20	2.47935	32.0603	HS	own	D5
2016-04-23 13:30:47	2.47952	32.0603	HS	own	D5
2016-04-23 14:00:33	2.47952	32.0602	HS	own	D5
2016-04-23 14:30:20	2.47952	32.0603	HS	own	D5
2016-04-23 15:00:19	2.4795	32.0602	HS	own	D5
2016-04-23 15:30:19	2.47951	32.0603	HS	own	D5
2016-04-23 16:00:30	2.4796	32.0603	HS	own	D5
2016-04-23 16:30:20	2.47948	32.0603	HS	own	D5
2016-04-23 17:00:19	2.48108	32.0619	HS	other5	D5
2016-04-23 17:30:20	2.48098	32.0621	HS	other5	D5
2016-04-23 18:00:29	2.48128	32.0621	HS	other5	D5
2016-04-23 18:30:43	2.48205	32.0622	HS	other7	D5
2016-04-23 19:00:47	2.48082	32.062	HS	other5	N5
2016-04-23 19:30:20	2.47939	32.0607	HS	own	N5
2016-04-23 20:00:22	2.47946	32.0606	HS	own	N5
2016-04-23 20:30:19	2.4799	32.0604	HS	other1	N5
2016-04-23 21:00:30	2.47993	32.0604	HS	other1	N5
2016-04-23 22:00:20	2.47921	32.0607	HS	own	N5
2016-04-23 22:30:19	2.47956	32.0606	HS	own	N5
2016-04-23 23:00:19	2.47943	32.0607	HS	own	N5
2016-04-23 23:30:22	2.47955	32.0602	HS	own	N5
2016-04-24 00:00:29	2.47955	32.0602	HS	own	N5
2016-04-24 00:30:29	2.47956	32.0603	HS	own	N5
2016-04-24 01:00:33	2.47963	32.0603	grass		N5
2016-04-24 01:30:19	2.47951	32.0603	HS	own	N5
2016-04-24 02:00:20	2.47948	32.0603	HS	own	N5
2016-04-24 02:30:22	2.4795	32.0603	HS	own	N5
2016-04-24 03:00:35	2.47962	32.06	HS	own	N5
2016-04-24 03:30:19	2.47953	32.0603	HS	own	N5
2016-04-24 04:00:20	2.47951	32.0602	HS	own	N5
2016-04-24 04:30:21	2.47954	32.0603	HS	own	N5
2016-04-24 05:00:30	2.47957	32.0602	HS	own	N5
2016-04-24 05:30:19	2.47955	32.0602	HS	own	N5
2016-04-24 06:00:30	2.47956	32.0603	HS	own	N5
2016-04-24 06:30:31	2.47952	32.0602	HS	own	N5
2016-04-24 07:00:21	2.47932	32.0606	HS	own	D6
2016-04-24 07:30:19	2.47942	32.0605	HS	own	D6
2016-04-24 08:00:30	2.47947	32.0605	HS	own	D6
2016-04-24 08:30:31	2.47949	32.0602	HS	own	D6
2016-04-24 09:00:56	2.47952	32.0603	HS	own	D6
2016-04-24 09:30:31	2.47958	32.0602	HS	own	D6
2016-04-24 10:00:23	2.4795	32.0601	HS	own	D6
2016-04-24 10:30:32	2.47954	32.0602	HS	own	D6
2016-04-24 11:00:31	2.47955	32.0602	HS	own	D6
2016-04-24 11:30:20	2.47952	32.0601	HS	own	D6
2016-04-24 12:00:31	2.47952	32.0602	HS	own	D6
2016-04-24 12:30:54	2.47967	32.0603	grass		D6
2016-04-24 13:00:30	2.47958	32.0603	HS	own	D6
2016-04-24 13:30:51	2.47961	32.0602	HS	own	D6
2016-04-24 14:00:22	2.47955	32.0601	HS	own	D6
2016-04-24 14:30:30	2.47961	32.0603	HS	own	D6
2016-04-24 15:00:30	2.4795	32.06	HS	own	D6
2016-04-24 15:30:30	2.47971	32.0601	grass		D6
2016-04-24 16:00:20	2.48015	32.0603	HS	other2	D6
2016-04-24 16:30:31	2.48133	32.0617	grass		D6
2016-04-24 17:00:31	2.48091	32.0618	HS	other5	D6
2016-04-24 17:30:30	2.48111	32.0618	HS	other5	D6
2016-04-24 18:00:47	2.47979	32.0605	crop		D6
2016-04-24 18:30:19	2.48111	32.06	HS	other8	D6
2016-04-24 19:00:20	2.47978	32.0596	crop		N6
2016-04-24 20:00:30	2.47994	32.0604	HS	other1	N6
2016-04-24 20:30:21	2.47946	32.0607	HS	own	N6
2016-04-24 21:00:23	2.48202	32.0622	HS	other7	N6
2016-04-24 22:00:30	2.48044	32.0605	crop		N6
2016-04-24 22:30:47	2.4795	32.0603	HS	own	N6
2016-04-24 23:00:23	2.4795	32.0603	HS	own	N6
2016-04-24 23:30:24	2.47947	32.0603	HS	own	N6
2016-04-25 00:00:34	2.47952	32.0603	HS	own	N6
2016-04-25 00:30:20	2.47949	32.0603	HS	own	N6
2016-04-25 01:00:26	2.47952	32.0603	HS	own	N6
2016-04-25 01:30:20	2.4795	32.0603	HS	own	N6
2016-04-25 02:00:20	2.47946	32.0603	HS	own	N6
2016-04-25 02:30:24	2.47949	32.0603	HS	own	N6
2016-04-25 03:00:30	2.47947	32.0604	HS	own	N6
2016-04-25 03:30:24	2.4796	32.0603	HS	own	N6
2016-04-25 04:00:47	2.47943	32.0603	HS	own	N6
2016-04-25 04:30:30	2.47954	32.0603	HS	own	N6
2016-04-25 05:00:30	2.4795	32.0603	HS	own	N6
2016-04-25 05:30:31	2.47957	32.0602	HS	own	N6
2016-04-25 06:00:30	2.47958	32.0601	HS	own	N6
2016-04-25 06:30:30	2.47955	32.0603	HS	own	N6
2016-04-25 07:00:19	2.47933	32.0607	HS	own	D7
2016-04-25 07:30:30	2.47929	32.0603	HS	own	D7
2016-04-25 08:00:23	2.47955	32.0602	HS	own	D7
2016-04-25 09:00:32	2.47954	32.0602	HS	own	D7
2016-04-25 09:30:47	2.47956	32.0602	HS	own	D7
2016-04-25 10:00:30	2.47953	32.0603	HS	own	D7
2016-04-25 10:30:31	2.47957	32.0602	HS	own	D7
2016-04-25 11:00:28	2.47952	32.0602	HS	own	D7
2016-04-25 11:30:57	2.4796	32.0603	HS	own	D7
2016-04-25 12:00:31	2.47955	32.0602	HS	own	D7
2016-04-25 12:30:47	2.47955	32.0601	HS	own	D7
2016-04-25 13:00:19	2.47958	32.0601	HS	own	D7
2016-04-25 13:30:24	2.47956	32.0601	HS	own	D7
2016-04-25 14:00:31	2.47955	32.0602	HS	own	D7
2016-04-25 14:30:24	2.47956	32.0602	HS	own	D7
2016-04-25 15:00:30	2.48018	32.0604	grass		D7
2016-04-25 16:00:30	2.48109	32.0618	HS	other5	D7
2016-04-25 16:30:47	2.48108	32.0619	HS	other5	D7
2016-04-25 17:00:19	2.47926	32.0614	crop		D7
2016-04-25 17:30:20	2.47944	32.0604	HS	own	D7
2016-04-25 18:00:20	2.48032	32.0604	HS	other3	D7
2016-04-25 18:30:18	2.48	32.0604	HS	other1	D7
2016-04-25 19:00:19	2.47908	32.0604	HS	own	N7
2016-04-25 19:30:19	2.47955	32.0606	crop		N7
2016-04-25 20:00:25	2.4795	32.0607	crop		N7
2016-04-25 20:30:33	2.47919	32.0607	HS	own	N7
2016-04-25 21:00:18	2.47912	32.0603	HS	own	N7
2016-04-25 21:30:30	2.47932	32.0607	HS	own	N7
2016-04-25 22:00:47	2.47921	32.0606	HS	own	N7
2016-04-25 22:30:25	2.4792	32.0606	HS	own	N7
2016-04-25 23:00:20	2.4792	32.0605	HS	own	N7
2016-04-25 23:30:32	2.47921	32.0605	HS	own	N7
2016-04-26 00:00:25	2.47916	32.0606	HS	own	N7
2016-04-26 00:31:43	2.47922	32.0604	HS	own	N7
2016-04-26 01:00:30	2.47918	32.0605	HS	own	N7
2016-04-26 01:30:23	2.47922	32.0605	HS	own	N7
2016-04-26 02:00:24	2.47925	32.0605	HS	own	N7
2016-04-26 02:30:35	2.47921	32.0606	HS	own	N7
2016-04-26 03:00:30	2.47918	32.0605	HS	own	N7
2016-04-26 03:30:30	2.47916	32.0606	HS	own	N7
2016-04-26 04:00:30	2.47925	32.0605	HS	own	N7
2016-04-26 04:30:26	2.47927	32.0605	HS	own	N7
2016-04-26 05:00:21	2.47921	32.0606	HS	own	N7
2016-04-26 05:30:29	2.4792	32.0606	HS	own	N7
2016-04-26 06:00:32	2.47924	32.0606	HS	own	N7
2016-04-26 06:30:24	2.4792	32.0605	HS	own	N7
2016-04-26 07:00:31	2.47921	32.0606	HS	own	D8
2016-04-26 07:30:19	2.47927	32.0608	HS	own	D8
2016-04-26 08:00:19	2.47947	32.0605	HS	own	D8
2016-04-26 08:30:20	2.47918	32.0606	HS	own	D8
2016-04-26 09:00:18	2.47948	32.0603	HS	own	D8
2016-04-26 09:30:21	2.48061	32.0604	HS	other4	D8
2016-04-26 10:00:36	2.47919	32.0605	HS	own	D8
2016-04-26 10:30:21	2.47918	32.0606	HS	own	D8
2016-04-26 11:00:31	2.4792	32.0605	HS	own	D8
2016-04-26 11:30:22	2.47921	32.0606	HS	own	D8
2016-04-26 12:00:46	2.47917	32.0603	HS	own	D8
2016-04-26 12:30:21	2.47919	32.0605	HS	own	D8
2016-04-26 13:00:24	2.47921	32.0605	HS	own	D8
2016-04-26 13:30:23	2.4792	32.0605	HS	own	D8
2016-04-26 14:00:36	2.47919	32.0605	HS	own	D8
2016-04-26 14:30:23	2.47912	32.0605	HS	own	D8
2016-04-26 15:00:22	2.47914	32.0605	HS	own	D8
2016-04-26 15:30:30	2.47918	32.0605	HS	own	D8
2016-04-26 16:00:30	2.47913	32.0606	HS	own	D8
2016-04-26 16:30:23	2.47916	32.0606	HS	own	D8
2016-04-26 17:00:23	2.47922	32.0604	HS	own	D8
2016-04-26 17:30:19	2.48055	32.0601	crop		D8
2016-04-26 18:00:47	2.48109	32.0618	HS	other5	D8
2016-04-26 18:30:18	2.48111	32.0618	HS	other5	D8
2016-04-26 19:00:19	2.48207	32.0621	HS	other7	N8
2016-04-26 19:30:19	2.47927	32.0606	HS	own	N8
2016-04-26 20:00:19	2.47929	32.0607	HS	own	N8
2016-04-26 20:30:19	2.4792	32.0605	HS	own	N8
2016-04-26 21:00:19	2.47933	32.0606	HS	own	N8
2016-04-26 21:30:25	2.47953	32.0606	HS	own	N8
2016-04-26 22:00:33	2.47998	32.0605	crop		N8
2016-04-26 23:00:30	2.47944	32.0604	HS	own	N8
2016-04-26 23:30:30	2.47919	32.0607	HS	own	N8
2016-04-27 00:00:19	2.47931	32.0605	HS	own	N8
2016-04-27 00:30:30	2.4791	32.0606	crop		N8
2016-04-27 01:00:47	2.47908	32.0606	crop		N8
2016-04-27 01:30:31	2.47928	32.0604	HS	own	N8
2016-04-27 02:00:31	2.47919	32.0606	HS	own	N8
2016-04-27 02:30:32	2.47908	32.0606	crop		N8
2016-04-27 03:00:33	2.47918	32.0605	HS	own	N8
2016-04-27 03:30:30	2.47931	32.0605	HS	own	N8
2016-04-27 04:00:30	2.47924	32.0605	HS	own	N8
2016-04-27 04:30:23	2.47927	32.0605	HS	own	N8
2016-04-27 05:00:43	2.47924	32.0606	HS	own	N8
2016-04-27 05:30:30	2.47916	32.0606	HS	own	N8
2016-04-27 06:00:32	2.47919	32.0605	HS	own	N8
2016-04-27 06:30:30	2.4792	32.0605	HS	own	N8
2016-04-27 07:00:30	2.47918	32.0606	HS	own	D9
2016-04-27 07:30:19	2.47993	32.0606	crop		D9
2016-04-27 08:00:22	2.47954	32.0602	HS	own	D9
2016-04-27 08:30:20	2.47948	32.0602	HS	own	D9
2016-04-27 09:00:20	2.47929	32.0607	HS	own	D9
2016-04-27 10:00:21	2.47939	32.0602	HS	own	D9
2016-04-27 10:30:24	2.47948	32.0602	HS	own	D9
2016-04-27 11:00:30	2.47951	32.0602	HS	own	D9
2016-04-27 11:30:21	2.47953	32.0601	HS	own	D9
2016-04-27 12:00:31	2.47955	32.0602	HS	own	D9
2016-04-27 12:30:24	2.47959	32.0602	HS	own	D9
2016-04-27 13:00:23	2.47952	32.0601	HS	own	D9
2016-04-27 13:30:29	2.47952	32.0602	HS	own	D9
2016-04-27 14:00:31	2.47951	32.0605	HS	own	D9
2016-04-27 14:30:21	2.47941	32.0603	HS	own	D9
2016-04-27 15:00:47	2.47954	32.0602	HS	own	D9
2016-04-27 15:30:19	2.47957	32.0602	HS	own	D9
2016-04-27 16:00:22	2.47957	32.0602	HS	own	D9
2016-04-27 16:30:19	2.47935	32.0607	HS	own	D9
2016-04-27 17:00:18	2.47996	32.0605	crop		D9
2016-04-27 17:30:21	2.47959	32.0609	crop		D9
2016-04-27 18:00:19	2.47925	32.0615	crop		D9
2016-04-27 18:30:26	2.48206	32.0622	HS	other7	D9
2016-04-27 19:30:30	2.4842	32.065	HS	other9	N9
2016-04-27 20:00:30	2.48054	32.062	road		N9
2016-04-27 20:31:07	2.47927	32.0607	HS	own	N9
2016-04-27 21:30:18	2.47923	32.0606	HS	own	N9
2016-04-27 22:00:45	2.47916	32.0606	HS	own	N9
2016-04-27 22:31:24	2.47922	32.0606	HS	own	N9
2016-04-27 23:01:00	2.47913	32.0606	HS	own	N9
2016-04-27 23:30:24	2.47919	32.0605	HS	own	N9
2016-04-28 00:00:30	2.47911	32.0609	crop		N9
2016-04-28 00:30:28	2.47916	32.0605	HS	own	N9
2016-04-28 01:00:21	2.47913	32.0604	HS	own	N9
2016-04-28 01:30:52	2.47922	32.0605	HS	own	N9
2016-04-28 02:00:57	2.4792	32.0606	HS	own	N9
2016-04-28 02:30:35	2.4792	32.0605	HS	own	N9
2016-04-28 03:00:38	2.47918	32.0606	HS	own	N9
2016-04-28 03:30:32	2.47923	32.0606	HS	own	N9
2016-04-28 04:00:30	2.47923	32.0604	HS	own	N9
2016-04-28 04:30:34	2.47926	32.0606	HS	own	N9
2016-04-28 05:00:20	2.47926	32.0606	HS	own	N9
2016-04-28 05:30:29	2.47917	32.0605	HS	own	N9
2016-04-28 06:00:30	2.47914	32.0605	HS	own	N9
2016-04-28 06:30:24	2.47994	32.0605	HS	other1	N9
2016-04-29 07:00:35	2.4792	32.0605	HS	own	D11
2016-04-29 07:30:25	2.47945	32.0606	HS	own	D11
2016-04-29 08:00:30	2.47879	32.0597	crop		D11
2016-04-29 08:30:28	2.47942	32.0605	HS	own	D11
2016-04-29 09:00:31	2.47855	32.0597	crop		D11
2016-04-29 09:30:29	2.47999	32.0606	crop		D11
2016-04-29 10:30:54	2.47949	32.0602	HS	own	D11
2016-04-29 11:00:26	2.47948	32.0602	HS	own	D11
2016-04-29 11:30:35	2.47951	32.0601	HS	own	D11
2016-04-29 12:00:30	2.47948	32.0602	HS	own	D11
2016-04-29 12:30:43	2.47954	32.0602	HS	own	D11
2016-04-29 13:00:43	2.47955	32.0601	HS	own	D11
2016-04-29 13:30:47	2.47959	32.0602	HS	own	D11
2016-04-29 14:00:30	2.47957	32.0602	HS	own	D11
2016-04-29 14:31:04	2.4796	32.0602	HS	own	D11
2016-04-29 15:30:47	2.47959	32.0602	HS	own	D11
2016-04-29 16:00:31	2.47974	32.0602	grass		D11
2016-04-29 16:30:30	2.47959	32.0602	HS	own	D11
2016-04-29 17:01:35	2.47936	32.0607	HS	own	D11
2016-04-29 17:30:23	2.48332	32.0608	WP	BPtracks	D11
2016-04-29 18:00:29	2.48112	32.0618	HS	other5	D11
2016-04-29 18:30:26	2.48095	32.0619	HS	other5	D11
2016-04-30 07:00:30	2.47917	32.0606	HS	own	D12
2016-04-30 07:30:33	2.47952	32.0603	HS	own	D12
2016-04-30 08:00:25	2.47945	32.0603	HS	own	D12
2016-04-30 08:30:30	2.47955	32.0602	HS	own	D12
2016-04-30 09:00:52	2.47963	32.0602	HS	own	D12
2016-04-30 09:30:41	2.47957	32.0602	HS	own	D12
2016-04-30 10:00:37	2.47952	32.0602	HS	own	D12
2016-04-30 10:30:33	2.4796	32.0602	HS	own	D12
2016-04-30 11:00:33	2.47955	32.0603	HS	own	D12
2016-04-30 11:30:30	2.47958	32.0605	HS	own	D12
2016-04-30 12:00:31	2.48015	32.0618	crop		D12
2016-04-30 12:30:33	2.481	32.0622	grass		D12
2016-04-30 13:01:07	2.48217	32.0626	grass		D12
2016-04-30 13:30:30	2.47934	32.0616	crop		D12
2016-04-30 14:00:29	2.47921	32.0605	HS	own	D12
2016-04-30 15:01:28	2.47925	32.0606	HS	own	D12
2016-04-30 15:30:39	2.47928	32.0604	HS	own	D12
2016-04-30 16:01:11	2.47922	32.0604	HS	own	D12
2016-04-30 16:30:53	2.47921	32.0605	HS	own	D12
2016-04-30 17:00:32	2.47939	32.0605	HS	own	D12
2016-04-30 17:31:11	2.47994	32.0607	crop		D12
2016-04-30 18:00:23	2.4793	32.0604	HS	own	D12
2016-04-30 18:30:22	2.48118	32.0602	grass		D12
2016-04-30 19:00:30	2.47988	32.0604	HS	other1	N12
2016-04-30 19:30:32	2.47931	32.0606	HS	own	N12
2016-04-30 20:30:27	2.47998	32.0604	HS	other1	N12
2016-04-30 21:00:21	2.47984	32.0604	HS	other1	N12
2016-04-30 21:30:22	2.47983	32.0603	HS	other1	N12
2016-04-30 22:30:37	2.48	32.0605	HS	other1	N12
2016-04-30 23:01:17	2.47928	32.0603	HS	own	N12
2016-04-30 23:30:40	2.47941	32.0606	HS	own	N12
2016-05-01 00:00:22	2.4792	32.0602	HS	own	N12
2016-05-01 00:30:34	2.47958	32.0601	HS	own	N12
2016-05-01 01:01:11	2.47945	32.0602	grass		N12
2016-05-01 01:30:48	2.47953	32.0602	HS	own	N12
2016-05-01 02:01:06	2.47954	32.0602	HS	own	N12
2016-05-01 02:31:13	2.47951	32.0601	HS	own	N12
2016-05-01 03:00:47	2.4795	32.0602	HS	own	N12
2016-05-01 03:30:41	2.47961	32.0602	HS	own	N12
2016-05-01 04:00:36	2.47972	32.06	grass		N12
2016-05-01 06:00:47	2.47949	32.0602	HS	own	N12
2016-05-01 06:30:31	2.47943	32.0602	grass		N12
2016-05-02 07:00:29	2.47958	32.0602	HS	own	D14
2016-05-02 07:30:47	2.47959	32.0602	HS	own	D14
2016-05-02 08:00:30	2.47955	32.0602	HS	own	D14
2016-05-02 08:31:02	2.47916	32.0606	HS	own	D14
2016-05-02 09:01:01	2.47922	32.0607	HS	own	D14
2016-05-02 09:30:29	2.47918	32.0605	HS	own	D14
2016-05-02 10:00:30	2.47941	32.0607	HS	own	D14
2016-05-02 10:30:31	2.47919	32.0605	HS	own	D14
2016-05-02 11:00:36	2.4792	32.0607	HS	own	D14
2016-05-02 11:30:58	2.47953	32.0601	HS	own	D14
2016-05-02 12:00:31	2.47953	32.0602	HS	own	D14
2016-05-02 12:30:41	2.47954	32.0602	HS	own	D14
2016-05-02 13:00:31	2.47957	32.0602	HS	own	D14
2016-05-02 13:30:33	2.47957	32.0603	HS	own	D14
2016-05-02 14:00:31	2.47961	32.0603	HS	own	D14
2016-05-02 14:30:25	2.4792	32.0606	HS	own	D14
2016-05-02 15:00:31	2.47929	32.0606	HS	own	D14
2016-05-02 15:30:33	2.47949	32.0608	crop		D14
2016-05-02 16:00:26	2.4795	32.0603	HS	own	D14
2016-05-02 16:30:21	2.48116	32.0619	HS	other5	D14
2016-05-02 17:00:28	2.48088	32.0622	grass		D14
2016-05-02 17:30:33	2.48394	32.0651	HS	other9	D14
2016-05-02 18:00:23	2.48414	32.0649	HS	other9	D14
2016-05-02 18:30:23	2.48322	32.0663	crop		D14
2016-05-03 07:00:26	2.47919	32.0606	HS	own	D15
2016-05-03 07:30:30	2.47924	32.0606	HS	own	D15
2016-05-03 08:00:30	2.47925	32.0606	HS	own	D15
2016-05-03 08:30:33	2.47919	32.0605	HS	own	D15
2016-05-03 09:00:24	2.4792	32.0605	HS	own	D15
2016-05-03 09:30:22	2.47919	32.0605	HS	own	D15
2016-05-03 10:00:41	2.47918	32.0606	HS	own	D15
2016-05-03 10:30:45	2.47912	32.0606	HS	own	D15
2016-05-03 11:00:34	2.4792	32.0606	HS	own	D15
2016-05-03 11:30:29	2.47911	32.0608	crop		D15
2016-05-03 12:00:30	2.47923	32.0605	HS	own	D15
2016-05-03 12:30:28	2.47924	32.0603	HS	own	D15
2016-05-03 13:00:47	2.47918	32.0605	HS	own	D15
2016-05-03 13:30:30	2.47912	32.0606	HS	own	D15
2016-05-03 14:00:28	2.47935	32.0606	HS	own	D15
2016-05-03 14:30:31	2.47953	32.0606	HS	own	D15
2016-05-03 15:00:33	2.4781	32.0601	crop		D15
2016-05-03 15:30:34	2.47816	32.0606	crop		D15
2016-05-03 16:00:29	2.47982	32.0597	crop		D15
2016-05-03 16:30:38	2.47919	32.0606	HS	own	D15
2016-05-03 17:00:43	2.47924	32.0618	crop		D15
2016-05-03 17:30:54	2.48079	32.0625	HS	other6slau	D15
2016-05-03 18:01:11	2.47966	32.0656	grass		D15
2016-05-03 18:30:29	2.47946	32.065	HS	other6	D15
2016-05-04 07:01:42	2.47923	32.0606	HS	own	D16
2016-05-04 07:30:45	2.47925	32.0605	HS	own	D16
2016-05-04 08:31:07	2.47913	32.0606	HS	own	D16
2016-05-04 09:00:30	2.47917	32.0605	HS	own	D16
2016-05-04 09:30:47	2.47921	32.0605	HS	own	D16
2016-05-04 10:00:31	2.47917	32.0606	HS	own	D16
2016-05-04 10:30:30	2.47869	32.0597	crop		D16
2016-05-04 11:00:38	2.47912	32.0609	crop		D16
2016-05-04 11:30:41	2.47811	32.0606	crop		D16
2016-05-04 12:00:21	2.47913	32.0606	HS	own	D16
2016-05-04 12:30:35	2.47919	32.0605	HS	own	D16
2016-05-04 13:00:52	2.47927	32.0606	HS	own	D16
2016-05-04 13:30:59	2.47916	32.0604	HS	own	D16
2016-05-04 14:00:47	2.47918	32.0606	HS	own	D16
2016-05-04 14:30:30	2.47915	32.0605	HS	own	D16
2016-05-04 15:00:30	2.4792	32.0605	HS	own	D16
2016-05-04 15:30:20	2.47935	32.0605	HS	own	D16
2016-05-04 16:00:24	2.47918	32.0607	HS	own	D16
2016-05-04 16:30:34	2.47912	32.0606	HS	own	D16
2016-05-04 17:00:20	2.47917	32.0606	HS	own	D16
2016-05-04 17:30:21	2.47944	32.0608	crop		D16
2016-05-04 18:00:32	2.48113	32.062	HS	other5	D16
2016-05-04 18:30:34	2.47917	32.0604	HS	own	D16
2016-05-04 19:30:47	2.48019	32.0607	crop		N16
2016-05-04 20:00:25	2.47956	32.0604	HS	own	N16
2016-05-04 20:30:47	2.47947	32.0606	HS	own	N16
2016-05-04 21:00:26	2.47945	32.0607	HS	own	N16
2016-05-04 21:30:33	2.47955	32.0605	HS	own	N16
2016-05-04 22:00:47	2.47947	32.0606	HS	own	N16
2016-05-04 22:30:29	2.47949	32.0606	HS	own	N16
2016-05-04 23:00:28	2.47927	32.0606	HS	own	N16
2016-05-04 23:30:30	2.4795	32.0605	HS	own	N16
2016-05-05 00:00:35	2.47943	32.0606	HS	own	N16
2016-05-05 00:30:21	2.47947	32.0606	HS	own	N16
2016-05-05 01:00:34	2.47941	32.0607	HS	own	N16
2016-05-05 01:30:30	2.47944	32.0605	HS	own	N16
2016-05-05 02:00:28	2.47945	32.0605	HS	own	N16
2016-05-05 02:31:00	2.47924	32.0605	HS	own	N16
2016-05-05 03:00:31	2.4792	32.0606	HS	own	N16
2016-05-05 03:30:30	2.47925	32.0605	HS	own	N16
2016-05-05 04:00:31	2.47914	32.0607	crop		N16
2016-05-05 04:30:47	2.4793	32.0604	HS	own	N16
2016-05-05 05:00:35	2.4793	32.0605	HS	own	N16
2016-05-05 05:30:38	2.47932	32.0606	HS	own	N16
2016-05-05 06:00:47	2.47938	32.0604	HS	own	N16
2016-05-05 06:30:23	2.4793	32.0606	HS	own	N16

## Sheet: pig4
DATETIME	LATITUDE	LONGITUDE	land_item	comment	Day_Night_ID
2016-06-25 07:00:11	2.51025	31.899	HS	other5	D2
2016-06-25 08:00:08	2.51043	31.8982	HS	own	D2
2016-06-25 09:00:12	2.50891	31.8968	crop		D2
2016-06-25 10:00:21	2.51008	31.898	HS	own	D2
2016-06-25 11:01:35	2.50974	31.8981	HS	own	D2
2016-06-25 12:00:20	2.50945	31.8987	crop		D2
2016-06-25 13:00:39	2.50996	31.8978	HS	own	D2
2016-06-25 14:00:37	2.50987	31.898	HS	own	D2
2016-06-25 16:00:21	2.51074	31.8984	grass		D2
2016-06-25 17:01:06	2.50992	31.8979	HS	own	D2
2016-06-25 18:00:12	2.50881	31.8968	crop		D2
2016-06-25 19:00:37	2.51085	31.8979	grass		N2
2016-06-25 20:00:19	2.51023	31.8984	HS	own	N2
2016-06-25 21:01:05	2.50997	31.8987	HS	other1	N2
2016-06-25 22:00:17	2.50997	31.8986	HS	other1	N2
2016-06-25 23:00:11	2.51002	31.8986	HS	other1	N2
2016-06-26 00:00:21	2.51008	31.8986	HS	other1	N2
2016-06-26 01:00:38	2.51004	31.8987	HS	other1	N2
2016-06-26 04:00:11	2.5104	31.8986	WP		N2
2016-06-26 05:00:09	2.51062	31.8988	HS	other4	N2
2016-06-26 06:00:10	2.51034	31.8987	HS	own	N2
2016-06-26 07:00:55	2.5083	31.8976	crop		D3
2016-06-26 08:00:09	2.51182	31.8967	crop		D3
2016-06-26 09:00:21	2.5099	31.8982	HS	own	D3
2016-06-26 10:00:12	2.50982	31.8983	HS	own	D3
2016-06-26 11:00:19	2.50978	31.8978	HS	own	D3
2016-06-26 13:00:37	2.50986	31.8979	HS	own	D3
2016-06-26 14:00:21	2.50983	31.898	HS	own	D3
2016-06-26 15:00:19	2.50752	31.8969	grass		D3
2016-06-26 16:00:37	2.51006	31.899	HS	own	D3
2016-06-26 17:00:09	2.51089	31.898	HS	other2	D3
2016-06-26 18:00:08	2.50991	31.8982	HS	own	D3
2016-06-26 19:00:11	2.51002	31.8985	grass	road also	N3
2016-06-26 20:00:22	2.50942	31.898	crop	sunflower	N3
2016-06-26 21:00:09	2.5099	31.8986	grass		N3
2016-06-26 22:00:37	2.50998	31.8986	HS	other1	N3
2016-06-26 23:00:07	2.51009	31.8987	HS	other1	N3
2016-06-27 00:00:20	2.51007	31.8986	HS	other1	N3
2016-06-27 01:00:36	2.51008	31.8986	HS	other1	N3
2016-06-27 02:00:21	2.51018	31.8986	HS	other1	N3
2016-06-27 03:00:38	2.50999	31.8986	HS	other1	N3
2016-06-27 04:00:10	2.51108	31.8983	grass		N3
2016-06-27 05:00:14	2.51173	31.8989	waterpoint		N3
2016-06-27 06:00:09	2.51111	31.899	HS	other3	N3
2016-06-27 07:00:21	2.50968	31.898	HS	own	D4
2016-06-27 08:00:09	2.50894	31.8971	crop		D4
2016-06-27 09:00:10	2.51077	31.8981	HS	other2	D4
2016-06-27 10:00:32	2.50984	31.8982	HS	own	D4
2016-06-27 11:00:20	2.50977	31.8982	grass		D4
2016-06-27 12:00:10	2.50976	31.8982	grass		D4
2016-06-27 13:00:37	2.51024	31.8981	HS	own	D4
2016-06-27 14:00:09	2.50979	31.8966	crop		D4
2016-06-27 15:00:09	2.51008	31.8983	HS	own	D4
2016-06-27 15:32:22	2.5105	31.8989	HS	other4	D4
2016-06-27 16:02:39	2.50982	31.898	HS	own	D4
2016-06-27 16:33:04	2.50982	31.8978	grass		D4
2016-06-27 17:02:24	2.51089	31.8978	HS	other2	D4
2016-06-27 17:32:25	2.50927	31.8968	crop		D4
2016-06-27 18:02:24	2.50892	31.8968	crop		D4
2016-06-27 18:32:23	2.50856	31.8978	grass	weeds, plowi	D4
2016-06-27 19:02:24	2.51	31.8986	HS	other1	N4
2016-06-27 19:32:52	2.50998	31.8986	HS	other1	N4
2016-06-27 20:02:24	2.51003	31.8986	HS	other1	N4
2016-06-27 20:32:24	2.51091	31.8977	HS	other2	N4
2016-06-27 21:32:53	2.51004	31.8986	HS	other1	N4
2016-06-27 22:03:09	2.51	31.8986	HS	other1	N4
2016-06-27 22:32:25	2.51001	31.8986	HS	other1	N4
2016-06-27 23:02:25	2.50999	31.8986	HS	other1	N4
2016-06-27 23:32:26	2.51001	31.8986	HS	other1	N4
2016-06-28 00:02:36	2.51005	31.8986	HS	other1	N4
2016-06-28 00:32:23	2.51001	31.8986	HS	other1	N4
2016-06-28 01:02:35	2.51002	31.8986	HS	other1	N4
2016-06-28 01:32:23	2.51	31.8986	HS	other1	N4
2016-06-28 02:02:24	2.51	31.8986	HS	other1	N4
2016-06-28 02:32:41	2.51	31.8986	HS	other1	N4
2016-06-28 03:00:50	2.50998	31.8986	HS	other1	N4
2016-06-28 03:31:10	2.51017	31.8986	HS	other1	N4
2016-06-28 04:00:44	2.51063	31.8986	grass		N4
2016-06-28 04:30:35	2.51001	31.8987	HS	other1	N4
2016-06-28 05:00:30	2.51001	31.8987	HS	other1	N4
2016-06-28 05:30:33	2.51	31.8986	HS	other1	N4
2016-06-28 06:00:25	2.51049	31.8988	HS	other4	N4
2016-06-28 06:30:35	2.51001	31.8982	HS	own	N4
2016-06-28 07:00:25	2.51098	31.8978	HS	other2	D5
2016-06-28 07:30:32	2.50985	31.898	HS	own	D5
2016-06-28 08:00:29	2.50988	31.898	HS	own	D5
2016-06-28 08:30:38	2.50973	31.898	HS	own	D5
2016-06-28 09:00:35	2.50977	31.898	HS	own	D5
2016-06-28 09:30:45	2.50976	31.8981	HS	own	D5
2016-06-28 10:00:38	2.5098	31.8981	HS	own	D5
2016-06-28 10:30:43	2.50978	31.898	HS	own	D5
2016-06-28 11:00:26	2.50975	31.898	HS	own	D5
2016-06-28 11:30:32	2.50974	31.898	HS	own	D5
2016-06-28 12:00:26	2.50976	31.898	HS	own	D5
2016-06-28 12:30:35	2.50972	31.898	HS	own	D5
2016-06-28 13:00:26	2.50972	31.898	HS	own	D5
2016-06-28 13:30:33	2.50978	31.898	HS	own	D5
2016-06-28 14:01:40	2.50978	31.8981	HS	own	D5
2016-06-28 14:30:35	2.50975	31.8981	HS	own	D5
2016-06-28 15:00:48	2.50989	31.8982	HS	own	D5
2016-06-28 15:30:35	2.50972	31.8981	HS	own	D5
2016-06-28 16:00:27	2.50969	31.898	HS	own	D5
2016-06-28 16:30:29	2.50971	31.8981	HS	own	D5
2016-06-28 17:00:34	2.50975	31.8981	HS	own	D5
2016-06-28 17:30:27	2.50978	31.898	HS	own	D5
2016-06-28 18:00:24	2.50972	31.898	HS	own	D5
2016-06-28 18:30:42	2.50977	31.898	HS	own	D5
2016-06-28 19:00:29	2.50973	31.8981	HS	own	N5
2016-06-28 19:30:31	2.50973	31.8981	HS	own	N5
2016-06-28 20:00:24	2.51081	31.8982	HS	other2	N5
2016-06-28 20:30:25	2.51025	31.8982	HS	own	N5
2016-06-28 21:00:52	2.51002	31.8987	HS	other1	N5
2016-06-28 21:30:32	2.50999	31.8986	HS	other1	N5
2016-06-28 22:00:25	2.51001	31.8986	HS	other1	N5
2016-06-28 22:30:36	2.51002	31.8987	HS	other1	N5
2016-06-28 23:00:36	2.51002	31.8986	HS	other1	N5
2016-06-28 23:30:39	2.51001	31.8986	HS	other1	N5
2016-06-29 00:00:44	2.51005	31.8987	HS	other1	N5
2016-06-29 00:31:01	2.51014	31.8986	HS	other1	N5
2016-06-29 01:00:54	2.51005	31.8986	HS	other1	N5
2016-06-29 01:28:37	2.51002	31.8986	HS	other1	N5
2016-06-29 01:47:43	2.51005	31.8986	HS	other1	N5
2016-06-29 02:07:25	2.51002	31.8986	HS	other1	N5
2016-06-29 02:27:28	2.51	31.8986	HS	other1	N5
2016-06-29 02:47:25	2.51002	31.8986	HS	other1	N5
2016-06-29 03:00:35	2.51	31.8986	HS	other1	N5
2016-06-29 03:07:25	2.51002	31.8986	HS	other1	N5
2016-06-29 03:28:05	2.51001	31.8986	HS	other1	N5
2016-06-29 03:47:25	2.51003	31.8986	HS	other1	N5
2016-06-29 04:07:25	2.51002	31.8987	HS	other1	N5
2016-06-29 04:27:26	2.51	31.8986	HS	other1	N5
2016-06-29 04:47:25	2.51004	31.8987	HS	other1	N5
2016-06-29 05:07:25	2.51008	31.8991	HS	own	N5
2016-06-29 05:27:28	2.51152	31.8987	crop		N5
2016-06-29 05:47:24	2.50992	31.8965	crop		N5
2016-06-29 06:07:24	2.50977	31.8966	crop		N5
2016-06-29 06:27:29	2.51004	31.8966	crop		N5
2016-06-29 06:47:25	2.50901	31.897	crop		N5
2016-06-29 07:07:35	2.51002	31.8982	HS	own	D6
2016-06-29 07:27:27	2.51011	31.8986	HS	other1	D6
2016-06-29 07:47:30	2.50967	31.8981	HS	own	D6
2016-06-29 08:07:28	2.50966	31.8981	HS	own	D6
2016-06-29 08:27:36	2.50969	31.898	HS	own	D6
2016-06-29 08:47:36	2.50979	31.898	HS	own	D6
2016-06-29 09:27:35	2.50965	31.8979	HS	own	D6
2016-06-29 09:47:24	2.50972	31.8979	HS	own	D6
2016-06-29 10:07:35	2.50968	31.898	HS	own	D6
2016-06-29 10:27:30	2.50969	31.898	HS	own	D6
2016-06-29 10:47:36	2.50971	31.898	HS	own	D6
2016-06-29 11:07:26	2.5097	31.898	HS	own	D6
2016-06-29 11:27:28	2.5097	31.898	HS	own	D6
2016-06-29 11:47:35	2.50973	31.898	HS	own	D6
2016-06-29 12:07:44	2.50974	31.8979	HS	own	D6
2016-06-29 12:27:30	2.5097	31.898	HS	own	D6
2016-06-29 12:47:38	2.50971	31.898	HS	own	D6
2016-06-29 13:07:42	2.50971	31.898	HS	own	D6
2016-06-29 13:27:35	2.50967	31.8979	HS	own	D6
2016-06-29 13:47:35	2.50979	31.898	HS	own	D6
2016-06-29 14:07:32	2.50971	31.898	HS	own	D6
2016-06-29 14:28:05	2.50969	31.898	HS	own	D6
2016-06-29 14:47:37	2.50964	31.8981	crop	sunflower	D6
2016-06-29 15:07:25	2.50965	31.898	HS	own	D6
2016-06-29 15:27:35	2.50969	31.8981	HS	own	D6
2016-06-29 15:47:26	2.50966	31.898	HS	own	D6
2016-06-29 16:07:37	2.50969	31.898	HS	own	D6
2016-06-29 16:27:35	2.50974	31.898	HS	own	D6
2016-06-29 16:47:29	2.5097	31.898	HS	own	D6
2016-06-29 17:07:29	2.50974	31.8981	HS	own	D6
2016-06-29 17:27:30	2.50972	31.898	HS	own	D6
2016-06-29 17:47:27	2.50966	31.898	HS	own	D6
2016-06-29 18:07:31	2.50967	31.898	HS	own	D6
2016-06-29 18:27:27	2.50969	31.898	HS	own	D6
2016-06-29 18:47:26	2.50969	31.8981	HS	own	D6
2016-06-29 19:07:35	2.50974	31.898	HS	own	N6
2016-06-29 19:27:26	2.50965	31.8981	crop	sunflower	N6
2016-06-29 19:47:35	2.50959	31.898	HS	own	N6
2016-06-29 20:07:25	2.50967	31.898	HS	own	N6
2016-06-29 20:27:25	2.50972	31.898	HS	own	N6
2016-06-29 20:47:28	2.50964	31.898	HS	own	N6
2016-06-29 21:07:33	2.50971	31.898	HS	own	N6
2016-06-29 21:27:35	2.50962	31.898	HS	own	N6
2016-06-29 21:47:36	2.50965	31.8981	HS	own	N6
2016-06-29 22:07:31	2.5097	31.898	HS	own	N6
2016-06-29 22:27:37	2.50967	31.898	HS	own	N6
2016-06-29 22:47:44	2.50967	31.898	HS	own	N6
2016-06-29 23:07:28	2.50978	31.898	HS	own	N6
2016-06-29 23:27:29	2.5097	31.898	HS	own	N6
2016-06-29 23:47:36	2.50977	31.8979	HS	own	N6
2016-06-30 00:07:36	2.50977	31.8979	HS	own	N6
2016-06-30 00:27:35	2.50973	31.898	HS	own	N6
2016-06-30 00:47:25	2.5097	31.898	HS	own	N6
2016-06-30 01:07:35	2.50976	31.898	HS	own	N6
2016-06-30 01:30:42	2.50974	31.898	HS	own	N6
2016-06-30 02:00:39	2.50971	31.898	HS	own	N6
2016-06-30 02:30:42	2.50969	31.898	HS	own	N6
2016-06-30 03:00:42	2.50988	31.8981	HS	own	N6
2016-06-30 03:30:54	2.50967	31.898	HS	own	N6
2016-06-30 04:00:34	2.50976	31.8981	HS	own	N6
2016-06-30 04:30:35	2.50971	31.898	HS	own	N6
2016-06-30 05:00:34	2.50989	31.8979	HS	own	N6
2016-06-30 05:31:03	2.50962	31.8981	crop	sunflower	N6
2016-06-30 06:00:39	2.50974	31.898	HS	own	N6
2016-06-30 06:30:37	2.50969	31.898	HS	own	N6
2016-06-30 07:00:27	2.50968	31.898	HS	own	D7
2016-06-30 07:30:44	2.50973	31.898	HS	own	D7
2016-06-30 08:00:36	2.50973	31.898	HS	own	D7
2016-06-30 08:30:31	2.50972	31.898	HS	own	D7
2016-06-30 09:00:26	2.50975	31.898	HS	own	D7
2016-06-30 09:30:35	2.50967	31.898	HS	own	D7
2016-06-30 10:00:25	2.50975	31.8979	HS	own	D7
2016-06-30 10:30:37	2.50974	31.898	HS	own	D7
2016-06-30 11:00:35	2.50968	31.8981	HS	own	D7
2016-06-30 11:30:38	2.50965	31.8981	HS	own	D7
2016-06-30 12:01:10	2.50966	31.8981	crop	sunflower	D7
2016-06-30 12:30:39	2.5098	31.898	HS	own	D7
2016-06-30 13:00:35	2.5097	31.898	HS	own	D7
2016-06-30 13:30:30	2.50974	31.8981	HS	own	D7
2016-06-30 14:00:30	2.50974	31.898	HS	own	D7
2016-06-30 14:30:24	2.51003	31.8981	HS	own	D7
2016-06-30 15:00:35	2.51004	31.899	HS	own	D7
2016-06-30 15:30:36	2.50972	31.8981	HS	own	D7
2016-06-30 16:00:25	2.5102	31.8984	HS	own	D7
2016-06-30 16:31:16	2.50987	31.8982	HS	own	D7
2016-06-30 17:00:30	2.50968	31.8983	crop	sunflower	D7
2016-06-30 17:30:25	2.50985	31.8981	HS	own	D7
2016-06-30 18:30:36	2.50969	31.8981	HS	own	D7

## Sheet: pig5
DATETIME	LATITUDE	LONGITUDE	land_item	comment	Day_Night_ID
2016-10-08 09:00:07	2.56275	32.0275	HS	own	D1
2016-10-08 09:35:59	2.56254	32.0273	grass		D1
2016-10-08 10:05:25	2.56253	32.0273	grass		D1
2016-10-08 10:35:24	2.56253	32.0273	grass		D1
2016-10-08 11:05:41	2.56254	32.0274	grass		D1
2016-10-08 11:35:34	2.56254	32.0273	grass		D1
2016-10-08 12:05:25	2.56255	32.0273	grass		D1
2016-10-08 12:35:34	2.56252	32.0273	grass		D1
2016-10-08 13:05:26	2.56253	32.0273	grass		D1
2016-10-08 13:35:43	2.56247	32.0273	grass		D1
2016-10-08 14:05:25	2.56253	32.0273	grass		D1
2016-10-08 14:35:35	2.56248	32.0273	grass		D1
2016-10-08 15:06:07	2.56251	32.0273	grass		D1
2016-10-08 15:35:35	2.56263	32.0273	grass		D1
2016-10-08 16:05:25	2.56254	32.0273	grass		D1
2016-10-08 16:35:24	2.563	32.0275	HS	own	D1
2016-10-08 17:05:25	2.56301	32.0279	crop		D1
2016-10-08 17:35:26	2.56302	32.0279	crop		D1
2016-10-08 18:05:26	2.56315	32.0279	crop		D1
2016-10-08 18:35:35	2.56314	32.0268	crop		D1
2016-10-08 19:05:35	2.56379	32.0264	crop		D1
2016-10-08 19:35:32	2.56396	32.0263	crop		D1
2016-10-08 20:05:32	2.56376	32.0262	crop		N1
2016-10-08 20:35:28	2.56276	32.0273	HS	own	N1
2016-10-08 21:05:25	2.56286	32.0273	HS	own	N1
2016-10-08 21:35:25	2.56283	32.0273	HS	own	N1
2016-10-08 22:05:34	2.56283	32.0274	HS	own	N1
2016-10-08 22:35:36	2.56278	32.0274	HS	own	N1
2016-10-08 23:05:35	2.56279	32.0273	HS	own	N1
2016-10-08 23:35:35	2.5628	32.0273	HS	own	N1
2016-10-09 00:05:25	2.56278	32.0273	HS	own	N1
2016-10-09 00:35:25	2.56279	32.0273	HS	own	N1
2016-10-09 01:05:29	2.56279	32.0273	HS	own	N1
2016-10-09 01:35:35	2.56279	32.0273	HS	own	N1
2016-10-09 02:35:28	2.56286	32.0273	grass		N1
2016-10-09 03:00:26	2.56278	32.0273	HS	own	N1
2016-10-09 03:30:31	2.5628	32.0273	HS	own	N1
2016-10-09 04:00:35	2.56276	32.0273	HS	own	N1
2016-10-09 04:30:24	2.56279	32.0273	HS	own	N1
2016-10-09 05:00:32	2.5627	32.0274	HS	own	N1
2016-10-09 05:30:52	2.56274	32.0273	HS	own	N1
2016-10-09 06:00:26	2.56292	32.0274	HS	own	N1
2016-10-09 06:30:27	2.56299	32.0279	crop		N1
2016-10-09 07:00:26	2.56291	32.0273	grass		D2
2016-10-09 07:30:35	2.56309	32.0268	crop		D2
2016-10-09 08:00:32	2.56312	32.0266	crop		D2
2016-10-09 08:30:24	2.56295	32.0273	HS	own	D2
2016-10-09 09:00:25	2.56277	32.0277	HS	own	D2
2016-10-09 09:30:24	2.56283	32.0273	HS	own	D2
2016-10-09 10:00:24	2.56254	32.0273	grass		D2
2016-10-09 10:30:25	2.56255	32.0273	grass		D2
2016-10-09 11:00:27	2.56278	32.0273	HS	own	D2
2016-10-09 11:30:32	2.56286	32.0274	HS	own	D2
2016-10-09 12:00:25	2.56285	32.0274	HS	own	D2
2016-10-09 12:30:36	2.56286	32.0273	HS	own	D2
2016-10-09 13:00:25	2.56282	32.0273	HS	own	D2
2016-10-09 13:30:29	2.56277	32.0274	HS	own	D2
2016-10-09 14:00:35	2.56251	32.0273	grass		D2
2016-10-09 14:30:26	2.56249	32.0273	grass		D2
2016-10-09 16:00:26	2.56255	32.0273	grass		D2
2016-10-09 16:30:24	2.56292	32.0277	HS	own	D2
2016-10-09 17:00:25	2.56297	32.0277	HS	own	D2
2016-10-09 17:30:24	2.56341	32.0289	crop		D2
2016-10-09 18:00:25	2.5629	32.0278	grass		D2
2016-10-09 18:30:26	2.56352	32.0265	crop		D2
2016-10-09 19:00:27	2.56404	32.0264	crop		D2
2016-10-09 19:30:29	2.56381	32.0264	crop		D2
2016-10-09 20:00:52	2.56284	32.0273	HS	own	N2
2016-10-09 21:00:26	2.56297	32.0274	HS	own	N2
2016-10-09 21:30:25	2.56291	32.0274	HS	own	N2
2016-10-09 22:00:35	2.56258	32.0273	grass		N2
2016-10-09 22:30:36	2.56253	32.0273	grass		N2
2016-10-09 23:00:37	2.5625	32.0273	grass		N2
2016-10-09 23:30:24	2.5625	32.0272	grass		N2
2016-10-10 00:00:24	2.56255	32.0274	grass		N2
2016-10-10 00:30:37	2.56251	32.0272	grass		N2
2016-10-10 01:00:30	2.56254	32.0272	grass		N2
2016-10-10 01:30:36	2.56255	32.0273	grass		N2
2016-10-10 02:00:35	2.56254	32.0272	grass		N2
2016-10-10 02:30:28	2.56255	32.0273	grass		N2
2016-10-10 03:00:42	2.5626	32.0273	grass		N2
2016-10-10 03:30:33	2.56253	32.0273	grass		N2
2016-10-10 04:00:36	2.56257	32.0273	grass		N2
2016-10-10 04:30:24	2.5625	32.0273	grass		N2
2016-10-10 05:00:32	2.56252	32.0273	grass		N2
2016-10-10 05:30:35	2.56252	32.0273	grass		N2
2016-10-10 06:00:24	2.56277	32.0274	HS	own	N2
2016-10-10 06:30:26	2.5628	32.0277	HS	own	N2
2016-10-10 07:00:31	2.56274	32.0274	HS	own	D3
2016-10-10 07:30:24	2.56285	32.0275	HS	own	D3
2016-10-10 08:00:24	2.56312	32.0263	crop		D3
2016-10-10 08:30:36	2.56299	32.0265	crop		D3
2016-10-10 09:00:24	2.5628	32.0273	HS	own	D3
2016-10-10 09:30:24	2.56252	32.0272	grass		D3
2016-10-10 10:00:41	2.5626	32.0271	grass		D3
2016-10-10 10:30:25	2.56258	32.0272	grass		D3
2016-10-10 11:00:37	2.56245	32.0273	grass		D3
2016-10-10 11:30:35	2.56254	32.0273	grass		D3
2016-10-10 12:00:27	2.56255	32.0272	grass		D3
2016-10-10 12:31:21	2.56252	32.0272	grass		D3
2016-10-10 13:00:35	2.56254	32.0272	grass		D3
2016-10-10 13:30:28	2.5625	32.0272	grass		D3
2016-10-10 14:00:46	2.56249	32.0273	grass		D3
2016-10-10 15:00:52	2.56267	32.0273	grass		D3
2016-10-10 15:30:33	2.56248	32.0272	grass		D3
2016-10-10 16:00:42	2.56255	32.0273	grass		D3
2016-10-10 16:30:25	2.56278	32.0277	HS	own	D3
2016-10-10 17:00:25	2.56293	32.0274	HS	own	D3
2016-10-10 17:30:28	2.56306	32.0266	crop		D3
2016-10-10 18:00:31	2.56145	32.0252	crop		D3
2016-10-10 18:30:52	2.56173	32.0256	crop		D3
2016-10-10 19:00:24	2.56255	32.0263	crop		D3
2016-10-10 19:30:24	2.56295	32.0275	HS	own	D3
2016-10-10 20:00:24	2.56268	32.0273	grass		N3
2016-10-10 21:00:25	2.56301	32.0275	HS	own	N3
2016-10-10 21:30:24	2.56271	32.0274	HS	own	N3
2016-10-10 22:00:24	2.56267	32.0274	HS	own	N3
2016-10-10 22:30:25	2.56273	32.0275	HS	own	N3
2016-10-10 23:00:41	2.56283	32.0274	HS	own	N3
2016-10-10 23:30:41	2.56275	32.0275	HS	own	N3
2016-10-11 00:00:40	2.56268	32.0275	HS	own	N3
2016-10-11 00:30:33	2.56273	32.0273	HS	own	N3
2016-10-11 01:00:35	2.56276	32.0274	HS	own	N3
2016-10-11 01:30:30	2.56273	32.0273	HS	own	N3
2016-10-11 02:00:29	2.56264	32.0275	grass		N3
2016-10-11 02:30:30	2.56267	32.0275	HS	own	N3
2016-10-11 03:00:27	2.56256	32.0275	grass		N3
2016-10-11 03:30:25	2.56263	32.0275	grass		N3
2016-10-11 04:00:52	2.5627	32.0274	HS	own	N3
2016-10-11 04:30:26	2.56269	32.0274	HS	own	N3
2016-10-11 05:00:23	2.5627	32.0274	HS	own	N3
2016-10-11 05:30:24	2.5627	32.0274	HS	own	N3
2016-10-11 06:00:24	2.56283	32.0272	grass		N3
2016-10-11 06:30:25	2.563	32.0272	HS	latrine	N3
2016-10-11 07:00:24	2.56261	32.0264	crop		D4
2016-10-11 07:30:25	2.56272	32.0261	crop		D4
2016-10-11 08:00:25	2.56306	32.0265	crop		D4
2016-10-11 08:30:26	2.56318	32.0263	crop		D4
2016-10-11 09:00:52	2.56315	32.0264	crop		D4
2016-10-11 09:30:25	2.56307	32.0266	crop		D4
2016-10-11 10:00:24	2.56292	32.0274	HS	own	D4
2016-10-11 10:30:25	2.56292	32.0276	HS	own	D4
2016-10-11 11:00:24	2.56288	32.0274	HS	own	D4
2016-10-11 11:30:36	2.56281	32.0273	HS	own	D4
2016-10-11 12:00:28	2.5628	32.0274	HS	own	D4
2016-10-11 12:30:40	2.56297	32.0275	HS	own	D4
2016-10-11 13:00:27	2.56302	32.0275	HS	own	D4
2016-10-11 13:30:28	2.56302	32.0275	HS	own	D4
2016-10-11 14:00:37	2.56303	32.0275	HS	own	D4
2016-10-11 14:30:25	2.56304	32.0275	HS	own	D4
2016-10-11 15:00:25	2.56304	32.0275	grass		D4
2016-10-11 15:30:31	2.56303	32.0275	HS	own	D4
2016-10-11 16:00:24	2.563	32.0275	HS	own	D4
2016-10-11 16:30:27	2.56292	32.0277	HS	own	D4
2016-10-11 17:00:31	2.56286	32.0277	HS	own	D4
2016-10-11 17:30:24	2.56294	32.0276	HS	own	D4
2016-10-11 18:00:24	2.56313	32.0281	crop		D4
2016-10-11 18:30:36	2.56286	32.0276	HS	own	D4
2016-10-11 19:00:36	2.56318	32.0267	crop		D4
2016-10-11 19:30:25	2.56259	32.0273	grass		D4
2016-10-11 20:00:35	2.56259	32.0273	grass		N4
2016-10-11 20:30:32	2.56261	32.0273	grass		N4
2016-10-11 21:00:36	2.56261	32.0273	grass		N4
2016-10-11 21:30:25	2.56299	32.0275	HS	own	N4
2016-10-11 22:00:24	2.56296	32.0275	HS	own	N4
2016-10-11 22:30:24	2.56295	32.0275	HS	own	N4
2016-10-11 23:00:24	2.563	32.0274	HS	own	N4
2016-10-11 23:30:29	2.56268	32.0275	HS	own	N4
2016-10-12 00:00:52	2.56271	32.0275	HS	own	N4
2016-10-12 00:30:35	2.56264	32.0274	grass		N4
2016-10-12 01:00:34	2.56254	32.0273	grass		N4
2016-10-12 01:30:25	2.56266	32.0274	HS	own	N4
2016-10-12 02:00:28	2.56263	32.0274	grass		N4
2016-10-12 02:30:27	2.56258	32.0275	grass		N4
2016-10-12 03:00:35	2.56265	32.0275	grass		N4
2016-10-12 03:30:27	2.56265	32.0274	grass		N4
2016-10-12 04:00:26	2.56265	32.0274	grass		N4
2016-10-12 04:30:26	2.56265	32.0274	grass		N4
2016-10-12 05:00:26	2.56267	32.0274	HS	own	N4
2016-10-12 05:30:31	2.56267	32.0275	HS	own	N4
2016-10-12 06:00:25	2.56264	32.0274	grass		N4
2016-10-12 06:30:25	2.56283	32.0274	HS	own	N4
2016-10-12 07:00:24	2.5628	32.0274	HS	own	D5
2016-10-12 07:30:36	2.5633	32.0265	crop		D5
2016-10-12 08:00:24	2.56355	32.0259	crop		D5
2016-10-12 08:30:24	2.56371	32.0268	crop		D5
2016-10-12 09:00:24	2.56279	32.0272	grass		D5
2016-10-12 09:30:38	2.56308	32.0266	crop		D5
2016-10-12 10:00:25	2.56264	32.0274	grass		D5
2016-10-12 10:30:22	2.56285	32.0274	HS	own	D5
2016-10-12 11:00:29	2.56305	32.0275	grass		D5
2016-10-12 11:30:26	2.56307	32.0275	grass		D5
2016-10-12 12:00:28	2.56305	32.0275	grass		D5
2016-10-12 12:30:30	2.56305	32.0275	grass		D5
2016-10-12 13:00:36	2.56303	32.0275	HS	own	D5
2016-10-12 13:30:40	2.56302	32.0274	HS	own	D5
2016-10-12 14:00:35	2.56303	32.0275	HS	own	D5
2016-10-12 14:30:25	2.563	32.0275	HS	own	D5
2016-10-12 15:00:28	2.56299	32.0275	HS	own	D5
2016-10-12 15:30:45	2.56303	32.0275	HS	own	D5
2016-10-12 16:00:25	2.56303	32.0275	HS	own	D5
2016-10-12 16:30:26	2.56297	32.0275	HS	own	D5
2016-10-12 17:00:25	2.56297	32.0275	HS	own	D5
2016-10-12 17:30:25	2.56305	32.0279	crop		D5
2016-10-12 18:00:24	2.56319	32.0282	crop		D5
2016-10-12 18:30:35	2.56297	32.0268	crop		D5
2016-10-12 19:00:26	2.56337	32.0266	crop		D5
2016-10-12 19:30:24	2.56364	32.0266	crop		D5
2016-10-12 20:00:26	2.56393	32.0267	crop		N5
2016-10-12 21:00:26	2.56296	32.0275	HS	own	N5
2016-10-12 21:30:25	2.56297	32.0275	HS	own	N5
2016-10-12 22:00:26	2.56269	32.0274	HS	own	N5
2016-10-12 23:30:53	2.56286	32.0276	HS	own	N5
2016-10-13 00:00:26	2.56266	32.0274	grass		N5
2016-10-13 00:30:29	2.56267	32.0274	HS	own	N5
2016-10-13 01:00:24	2.56254	32.0273	grass		N5
2016-10-13 01:30:27	2.56269	32.0275	HS	own	N5
2016-10-13 02:00:52	2.56264	32.0274	grass		N5
2016-10-13 02:30:33	2.56271	32.0275	HS	own	N5
2016-10-13 03:00:27	2.56269	32.0274	HS	own	N5
2016-10-13 03:30:53	2.5627	32.0275	HS	own	N5
2016-10-13 04:00:36	2.56272	32.0275	HS	own	N5
2016-10-13 04:30:43	2.56268	32.0274	HS	own	N5
2016-10-13 05:00:33	2.56273	32.0274	HS	own	N5
2016-10-13 05:30:35	2.56267	32.0274	HS	own	N5
2016-10-13 06:00:34	2.56273	32.0275	HS	own	N5
2016-10-13 06:30:24	2.56285	32.0276	HS	own	N5

## Sheet: pig6
DATETIME	TIMETOFIX	LATITUDE	LONGITUDE	HDOP	land_item	comment	Day_Night_ID
2016-10-27 19:06:00	71	2.56041	32.0252	1	grass		n1
2016-10-27 19:36:00	82	2.56042	32.0252	1	grass		n1
2016-10-27 20:05:00	25	2.56043	32.0251	1	grass		n1
2016-10-27 20:35:00	29	2.56042	32.0251	1	HS	own	n1
2016-10-27 21:05:00	25	2.5604	32.0251	1	HS	own	n1
2016-10-27 21:35:00	24	2.56045	32.0251	1	grass		n1
2016-10-27 22:05:00	24	2.56014	32.025	1	HS	own	n1
2016-10-27 22:35:00	26	2.5605	32.025	1	HS	own	n1
2016-10-27 23:05:00	27	2.56034	32.0251	1	HS	own	n1
2016-10-27 23:35:00	24	2.56039	32.025	1	HS	own	n1
2016-10-28 00:05:00	52	2.56017	32.025	1	HS	own	n1
2016-10-28 00:35:00	24	2.56018	32.025	1	HS	own	n1
2016-10-28 01:05:00	25	2.56016	32.025	1	HS	own	n1
2016-10-28 01:35:00	24	2.56018	32.025	2	HS	own	n1
2016-10-28 02:05:00	25	2.56018	32.025	1	HS	own	n1
2016-10-28 02:35:00	26	2.56021	32.0249	1	HS	own	n1
2016-10-28 03:00:00	24	2.56018	32.025	1	HS	own	n1
2016-10-28 03:30:00	33	2.56016	32.025	1	HS	own	n1
2016-10-28 04:00:00	28	2.56019	32.025	1	HS	own	n1
2016-10-28 04:30:00	27	2.5604	32.025	2	HS	own	n1
2016-10-28 05:00:00	26	2.56049	32.025	1	HS	own	n1
2016-10-28 05:30:00	30	2.56014	32.025	1	HS	own	n1
2016-10-28 06:00:00	24	2.5602	32.025	1	HS	own	n1
2016-10-28 06:30:00	25	2.56062	32.0259	1	crop		n1
2016-10-28 07:00:00	26	2.56043	32.025	1	HS	own	d2
2016-10-28 07:30:00	26	2.56027	32.025	1	HS	own	d2
2016-10-28 08:00:00	35	2.56048	32.0251	1	grass		d2
2016-10-28 08:30:00	24	2.56081	32.0258	1	crop		d2
2016-10-28 09:00:00	24	2.56079	32.0266	1	crop		d2
2016-10-28 09:30:00	24	2.56089	32.0257	1	crop		d2
2016-10-28 10:00:00	32	2.56047	32.0248	1	grass		d2
2016-10-28 10:30:00	24	2.56044	32.0249	1	HS	own	d2
2016-10-28 11:00:00	28	2.56045	32.025	1	HS	own	d2
2016-10-28 11:30:00	39	2.56049	32.0249	2	HS	own	d2
2016-10-28 12:00:00	25	2.56036	32.0251	1	grass		d2
2016-10-28 12:30:00	24	2.56045	32.0251	1	HS	own	d2
2016-10-28 13:00:00	35	2.56033	32.0251	1	HS	own	d2
2016-10-28 13:30:00	34	2.56034	32.0251	1	HS	own	d2
2016-10-28 14:00:00	27	2.56035	32.0251	1	HS	own	d2
2016-10-28 14:30:00	35	2.56016	32.025	1	HS	own	d2
2016-10-28 15:00:00	24	2.56029	32.0249	1	HS	own	d2
2016-10-28 15:30:00	25	2.56009	32.0252	1	grass		d2
2016-10-28 16:00:00	34	2.56056	32.025	1	grass		d2
2016-10-28 16:30:00	24	2.56032	32.025	1	HS	own	d2
2016-10-28 17:00:00	34	2.56096	32.0258	1	crop		d2
2016-10-28 17:30:00	35	2.56078	32.0267	1	crop		d2
2016-10-28 18:00:00	24	2.56098	32.0258	1	crop		d2
2016-10-28 18:30:00	24	2.56034	32.025	1	HS	own	d2
2016-10-28 19:00:00	24	2.56007	32.0251	1	grass		n2
2016-10-28 19:30:00	37	2.56043	32.025	1	HS	own	n2
2016-10-28 20:00:00	24	2.56046	32.025	1	HS	own	n1
2016-10-28 20:30:00	35	2.56056	32.0249	1	HS	own	n2
2016-10-28 21:01:00	75	2.56032	32.0251	2	HS	own	n2
2016-10-28 21:30:00	47	2.56035	32.0251	2	HS	own	n2
2016-10-28 22:00:00	34	2.5602	32.025	2	HS	own	n2
2016-10-28 22:30:00	37	2.56049	32.0251	2	grass		n2
2016-10-28 23:01:00	81	2.56035	32.0251	2	HS	own	n2
2016-10-28 23:31:00	76	2.56037	32.0251	2	HS	own	n2
2016-10-29	37	2.56035	32.0251	2	grass		n2
2016-10-29 00:30:00	32	2.56037	32.0252	2	grass		n2
2016-10-29 01:00:00	34	2.56039	32.0252	2	grass		n2
2016-10-29 01:30:00	34	2.56036	32.0251	2	HS	own	n2
2016-10-29 02:00:00	32	2.56038	32.0251	2	HS	own	n2
2016-10-29 02:30:00	30	2.56033	32.0252	2	grass		n2
2016-10-29 03:00:00	34	2.56038	32.0251	2	grass		n2
2016-10-29 03:30:00	58	2.56034	32.0251	1	HS	own	n2
2016-10-29 04:00:00	25	2.56037	32.0251	1	grass		n2
2016-10-29 04:30:00	25	2.56043	32.0251	1	grass		n2
2016-10-29 05:00:00	24	2.5604	32.0251	1	HS	own	n2
2016-10-29 05:30:00	24	2.56039	32.0251	2	HS	own	n2
2016-10-29 06:00:00	24	2.56038	32.0251	2	HS	own	n2
2016-10-29 06:30:00	24	2.56047	32.0248	2	grass		n2
2016-10-29 07:00:00	26	2.56052	32.025	2	HS	own	d3
2016-10-29 07:30:00	53	2.56033	32.0249	1	HS	own	d3
2016-10-29 08:00:00	23	2.56028	32.0249	1	HS	own	d3
2016-10-29 08:30:00	23	2.56037	32.025	1	HS	own	d3
2016-10-29 09:00:00	25	2.56039	32.0251	1	HS	own	d3
2016-10-29 09:30:00	25	2.56047	32.025	1	HS	own	d3
2016-10-29 10:00:00	32	2.56041	32.0248	1	grass		d3
2016-10-29 10:30:00	23	2.56058	32.0248	2	grass		d3
2016-10-29 11:00:00	30	2.56042	32.025	2	HS	own	d3
2016-10-29 11:30:00	25	2.56001	32.0251	2	crop		d3
2016-10-29 12:00:00	35	2.56047	32.025	1	HS	own	d3
2016-10-29 12:30:00	29	2.56033	32.0251	2	HS	own	d3
2016-10-29 13:00:00	33	2.56035	32.0251	2	HS	own	d3
2016-10-29 13:30:00	27	2.56034	32.0251	1	HS	own	d3
2016-10-29 14:00:00	39	2.56034	32.0251	1	HS	own	d3
2016-10-29 14:30:00	24	2.56036	32.0251	1	HS	own	d3
2016-10-29 15:00:00	35	2.56031	32.0251	1	HS	own	d3
2016-10-29 15:30:00	24	2.56046	32.025	1	HS	own	d3
2016-10-29 16:00:00	24	2.56048	32.0248	1	HS	own	d3
2016-10-29 16:30:00	36	2.56037	32.0251	2	grass		d3
2016-10-29 17:00:00	34	2.56093	32.0247	1	crop		d3
2016-10-29 17:30:00	34	2.5604	32.0251	1	HS	own	d3
2016-10-29 18:00:00	25	2.56098	32.0258	1	crop		d3
2016-10-29 19:00:00	24	2.56014	32.0249	1	HS	own	n3
2016-10-29 19:30:00	26	2.56009	32.0251	1	grass		n3
2016-10-29 20:01:00	71	2.56057	32.025	1	grass		n3
2016-10-29 20:30:00	24	2.56023	32.025	1	HS	own	n3
2016-10-29 21:00:00	28	2.56039	32.0251	1	grass		n3
2016-10-29 21:30:00	51	2.56041	32.0252	1	grass		n3
2016-10-29 22:00:00	35	2.56038	32.0251	2	grass		n3
2016-10-29 22:30:00	35	2.56049	32.025	1	HS	own	n3
2016-10-30 00:30:00	35	2.56035	32.0251	3	HS	own	n3
2016-10-30 01:00:00	49	2.56046	32.0251	1	HS	own	n3
2016-10-30 01:30:00	25	2.56047	32.025	1	HS	own	n3
2016-10-30 02:00:00	24	2.56044	32.025	1	HS	own	n3
2016-10-30 02:30:00	25	2.56038	32.025	1	HS	own	n3
2016-10-30 03:00:00	51	2.56038	32.0251	1	HS	own	n3
2016-10-30 03:30:00	22	2.56036	32.0251	1	grass		n3
2016-10-30 04:00:00	26	2.56032	32.0252	1	grass		n3
2016-10-30 04:30:00	25	2.56036	32.0252	1	grass		n3
2016-10-30 05:00:00	36	2.56042	32.0251	1	HS	own	n3
2016-10-30 05:30:00	29	2.56041	32.0251	2	HS	own	n3
2016-10-30 06:00:00	26	2.56039	32.0251	1	HS	own	n3
2016-10-30 06:30:00	24	2.5602	32.0251	1	HS	own	n3
2016-10-30 07:00:00	25	2.56018	32.0249	1	HS	own	d4
2016-10-30 07:30:00	29	2.56052	32.025	1	HS	own	d4
2016-10-30 08:00:00	30	2.56057	32.0251	1	grass		d4
2016-10-30 08:30:00	25	2.56059	32.0249	1	grass		d4
2016-10-30 09:00:00	51	2.56039	32.0248	1	HS	own	d4
2016-10-30 09:31:00	67	2.56019	32.025	1	HS	own	d4
2016-10-30 10:00:00	24	2.56039	32.025	1	HS	own	d4
2016-10-30 10:30:00	25	2.56034	32.025	1	HS	own	d4
2016-10-30 11:00:00	24	2.5606	32.025	1	grass		d4
2016-10-30 11:30:00	27	2.56039	32.025	1	HS	own	d4
2016-10-30 12:00:00	33	2.56038	32.0251	1	HS	own	d4
2016-10-30 12:30:00	31	2.5604	32.0251	1	HS	own	d4
2016-10-30 13:00:00	30	2.5603	32.0251	2	HS	own	d4
2016-10-30 13:31:00	67	2.56054	32.025	1	HS	own	d4
2016-10-30 14:30:00	26	2.56047	32.0248	1	grass		d4
2016-10-30 15:00:00	23	2.56039	32.0251	1	HS	own	d4
2016-10-30 15:30:00	36	2.56009	32.0252	1	grass		d4
2016-10-30 16:00:00	26	2.56038	32.0251	1	HS	own	d4
2016-10-30 16:30:00	34	2.56037	32.0248	1	HS	own	d4
2016-10-30 17:00:00	25	2.56025	32.0252	1	grass		d4
2016-10-30 17:30:00	27	2.56143	32.0246	1	waterpoint		d4
2016-10-30 18:00:00	24	2.56045	32.0253	1	grass		d4
2016-10-30 18:30:00	24	2.56073	32.0258	1	crop		d4
2016-10-30 19:00:00	26	2.56061	32.0258	1	crop		n4
2016-10-30 19:30:00	34	2.56046	32.0249	1	HS	own	n4
2016-10-30 20:00:00	24	2.56048	32.0251	1	grass		n4
2016-10-30 20:30:00	24	2.56022	32.0251	1	HS	own	n4
2016-10-30 21:00:00	26	2.56025	32.0251	1	HS	own	n4
2016-10-30 21:30:00	34	2.56025	32.025	1	HS	own	n4
2016-10-30 22:00:00	25	2.56032	32.025	1	HS	own	n4
2016-10-30 22:30:00	27	2.56038	32.0251	1	HS	own	n4
2016-10-30 23:00:00	27	2.56034	32.0251	1	HS	own	n4
2016-10-30 23:30:00	29	2.5604	32.0252	1	grass		n4
2016-11-01	27	2.5604	32.0251	1	HS	own	n4
2016-11-01 00:30:00	27	2.5604	32.0251	1	HS	own	n4
2016-11-01 01:00:00	51	2.56045	32.0251	1	grass		n4
2016-11-01 01:30:00	34	2.56045	32.0251	2	HS	own	n4
2016-11-01 02:00:00	37	2.5604	32.0251	1	HS	own	n4
2016-11-01 02:30:00	28	2.56033	32.0251	1	HS	own	n4
2016-11-01 03:00:00	27	2.56034	32.0251	1	HS	own	n4
2016-11-01 03:30:00	31	2.56031	32.0251	1	HS	own	n4
2016-11-01 04:00:00	34	2.56037	32.0251	1	HS	own	n4
2016-11-01 04:30:00	37	2.56038	32.0251	1	HS	own	n4
2016-11-01 05:00:00	29	2.56037	32.0251	1	HS	own	n4
2016-11-01 05:30:00	24	2.56017	32.0251	1	HS	own	n4
2016-11-01 06:00:00	29	2.5605	32.0248	1	grass		n4
2016-11-01 06:30:00	35	2.56056	32.0249	1	HS	own	n4
2016-11-01 07:00:00	27	2.56044	32.0248	1	grass		d5
2016-11-01 07:30:00	24	2.56048	32.025	1	HS	own	d5
2016-11-01 08:00:00	29	2.5614	32.0247	1	waterpoint		d5
2016-11-01 08:30:00	24	2.56008	32.025	1	HS	own	d5
2016-11-01 09:00:00	25	2.56071	32.0259	1	crop		d5
2016-11-01 10:30:00	26	2.56064	32.0248	1	grass		d5
2016-11-01 11:00:00	24	2.56065	32.0248	1	grass		d5
2016-11-01 11:30:00	24	2.56065	32.0248	1	grass		d5
2016-11-01 12:00:00	35	2.56058	32.0248	1	grass		d5
2016-11-01 12:30:00	32	2.56063	32.0247	1	grass		d5
2016-11-01 13:00:00	34	2.56062	32.0247	1	grass		d5
2016-11-01 13:30:00	34	2.56045	32.0248	1	HS	own	d5
2016-11-01 14:00:00	35	2.56038	32.0248	2	grass		d5
2016-11-01 14:30:00	24	2.56035	32.0251	1	HS	own	d5
2016-11-01 15:00:00	31	2.56042	32.0251	1	HS	own	d5
2016-11-01 15:30:00	28	2.56043	32.025	1	HS	own	d5
2016-11-01 16:00:00	38	2.56038	32.0251	1	HS	own	d5
2016-11-01 16:30:00	35	2.56063	32.0249	1	grass		d5
2016-11-01 17:00:00	35	2.56034	32.0249	1	HS	own	d5
2016-11-01 17:30:00	34	2.56093	32.0258	1	crop		d5
2016-11-01 18:30:00	29	2.56083	32.0257	1	crop		d5
2016-11-01 19:01:00	77	2.56014	32.0251	1	HS	own	n5
2016-11-01 19:30:00	26	2.56056	32.025	1	HS	own	n5
2016-11-01 20:00:00	24	2.56034	32.0251	1	HS	own	n5
2016-11-01 20:30:00	27	2.56048	32.025	1	HS	own	n5
2016-11-01 21:00:00	26	2.56041	32.025	1	HS	own	n5
2016-11-01 21:30:00	24	2.56039	32.0251	1	HS	own	n5
2016-11-01 22:00:00	25	2.56037	32.0251	1	HS	own	n5
2016-11-01 22:30:00	51	2.56024	32.0251	2	HS	own	n5
2016-11-01 23:00:00	30	2.56038	32.0251	1	HS	own	n5
2016-11-01 23:30:00	34	2.56042	32.0251	1	HS	own	n5
2016-11-02	29	2.56045	32.0251	1	HS	own	n5
2016-11-02 00:30:00	24	2.56044	32.025	1	HS	own	n5
2016-11-02 01:00:00	32	2.56033	32.0251	1	HS	own	n5
2016-11-02 01:30:00	29	2.56033	32.025	2	HS	own	n5
2016-11-02 02:00:00	34	2.56031	32.025	1	HS	own	n5
2016-11-02 02:30:00	26	2.56031	32.0251	1	HS	own	n5
2016-11-02 03:00:00	31	2.56032	32.0251	1	HS	own	n5
2016-11-02 03:30:00	23	2.56033	32.0251	1	HS	own	n5
2016-11-02 04:00:00	37	2.56033	32.0251	1	HS	own	n5
2016-11-02 04:30:00	24	2.56037	32.0251	1	HS	own	n5
2016-11-02 05:00:00	24	2.5604	32.0251	1	HS	own	n5
2016-11-02 05:30:00	25	2.5604	32.0251	1	grass		n5
2016-11-02 06:00:00	24	2.56039	32.0251	1	grass		n5
2016-11-02 06:30:00	26	2.56044	32.0248	1	grass		n5
2016-11-02 07:00:00	34	2.56053	32.025	1	grass		d6
2016-11-02 07:30:00	22	2.56051	32.0257	1	crop		d6
2016-11-02 08:00:00	23	2.56068	32.0259	1	crop		d6
2016-11-02 08:30:00	27	2.56057	32.0261	1	crop		d6
2016-11-02 09:00:00	25	2.56068	32.0235	1	crop		d6
2016-11-02 09:30:00	31	2.56059	32.0249	1	grass		d6
2016-11-02 10:00:00	32	2.56055	32.025	1	HS	own	d6
2016-11-02 10:30:00	34	2.56055	32.0249	1	HS	own	d6
2016-11-02 11:00:00	35	2.56055	32.0249	2	HS	own	d6
2016-11-02 11:30:00	24	2.56056	32.0249	1	HS	own	d6
2016-11-02 12:00:00	28	2.56057	32.0249	1	HS	own	d6
2016-11-02 12:30:00	37	2.56048	32.0248	1	grass		d6
2016-11-02 13:00:00	28	2.56044	32.0249	1	HS	own	d6
2016-11-02 13:30:00	26	2.56042	32.025	1	HS	own	d6
2016-11-02 14:00:00	35	2.56052	32.0251	2	grass		d6
2016-11-02 14:30:00	34	2.5605	32.0249	1	HS	own	d6
2016-11-02 15:00:00	27	2.56041	32.0251	1	HS	own	d6
2016-11-02 15:30:00	24	2.5604	32.0251	1	HS	own	d6
2016-11-02 16:00:00	25	2.56034	32.0249	1	HS	own	d6
2016-11-02 16:30:00	34	2.56094	32.0268	1	crop		d6
2016-11-02 17:00:00	34	2.56103	32.0261	1	crop		d6
2016-11-02 17:30:00	24	2.56057	32.0248	1	grass		d6
2016-11-02 18:00:00	24	2.56043	32.0239	1	crop		d6
2016-11-02 18:30:00	25	2.56054	32.0247	1	grass		d6
2016-11-02 19:30:00	26	2.56047	32.025	1	HS	own	n6
2016-11-02 20:00:00	24	2.56025	32.025	1	HS	own	n6
2016-11-02 20:30:00	26	2.56047	32.025	1	HS	own	n6
2016-11-02 21:00:00	32	2.56047	32.0251	1	HS	own	n6
2016-11-02 21:30:00	24	2.56046	32.0251	1	HS	own	n6
2016-11-02 22:00:00	25	2.56048	32.0251	1	grass		n6
2016-11-02 22:30:00	34	2.56047	32.025	1	HS	own	n6
2016-11-02 23:00:00	24	2.56046	32.0251	1	HS	own	n6
2016-11-02 23:30:00	27	2.56047	32.025	1	HS	own	n6
2016-11-03	51	2.56039	32.025	1	HS	own	n6
2016-11-03 00:30:00	24	2.56035	32.025	1	HS	own	n6
2016-11-03 01:00:00	35	2.56037	32.025	1	HS	own	n6
2016-11-03 01:30:00	24	2.56041	32.025	1	HS	own	n6
2016-11-03 02:00:00	33	2.56037	32.025	1	HS	own	n6
2016-11-03 02:30:00	25	2.56045	32.025	1	HS	own	n6
2016-11-03 03:00:00	25	2.56043	32.025	1	HS	own	n6
2016-11-03 03:30:00	29	2.56043	32.0251	1	HS	own	n6
2016-11-03 04:00:00	30	2.56045	32.0251	1	HS	own	n6
2016-11-03 05:00:00	25	2.5605	32.0251	1	grass		n6
2016-11-03 05:30:00	30	2.56049	32.0249	1	HS	own	n6
2016-11-03 06:00:00	24	2.56041	32.0249	1	HS	own	n6
2016-11-03 06:30:00	24	2.56056	32.025	1	HS	own	n6
2016-11-03 07:00:00	24	2.56071	32.0241	1	grass		d7
2016-11-03 07:30:00	25	2.56066	32.0235	1	crop		d7
2016-11-03 08:00:00	27	2.56047	32.025	1	HS	own	d7
2016-11-03 08:30:00	29	2.56014	32.0249	1	HS	own	d7
2016-11-03 09:00:00	52	2.56041	32.0251	1	HS	own	d7
2016-11-03 09:31:00	63	2.56042	32.0251	1	grass		d7
2016-11-03 10:00:00	25	2.56037	32.0251	1	HS	own	d7
2016-11-03 10:30:00	25	2.56035	32.025	1	HS	own	d7
2016-11-03 11:00:00	24	2.56035	32.0251	1	HS	own	d7
2016-11-03 11:30:00	25	2.56039	32.0251	1	HS	own	d7
2016-11-03 12:00:00	25	2.56038	32.0251	1	HS	own	d7
2016-11-03 12:30:00	25	2.56042	32.0251	1	HS	own	d7
2016-11-03 13:00:00	24	2.56033	32.0251	1	HS	own	d7
2016-11-03 13:30:00	34	2.56003	32.0252	1	grass		d7
2016-11-03 14:00:00	27	2.56048	32.0251	1	grass		d7
2016-11-03 14:30:00	25	2.56051	32.0252	1	grass		d7
2016-11-03 15:00:00	51	2.5606	32.0249	1	grass		d7
2016-11-03 15:30:00	23	2.56026	32.0251	1	HS	own	d7
2016-11-03 16:00:00	24	2.56084	32.0264	1	crop		d7
2016-11-03 16:30:00	26	2.56087	32.0267	1	crop		d7
2016-11-03 17:00:00	34	2.56038	32.0251	1	HS	own	d7
2016-11-03 17:30:00	24	2.56036	32.0249	1	HS	own	d7
2016-11-03 18:00:00	25	2.56048	32.0251	1	grass		d7
2016-11-03 18:30:00	24	2.56038	32.0251	1	HS	own	d7
2016-11-03 19:00:00	25	2.56037	32.0251	1	HS	own	n7
2016-11-03 19:30:00	36	2.56053	32.0248	1	grass		n7
2016-11-03 20:00:00	26	2.56046	32.025	1	HS	own	n7
2016-11-03 20:30:00	24	2.56051	32.0246	1	HS	latrine	n7
2016-11-03 21:00:00	26	2.56029	32.0248	1	HS	own	n7
2016-11-03 21:30:00	44	2.56047	32.0251	1	HS	own	n7
2016-11-03 22:00:00	32	2.56045	32.0251	1	HS	own	n7
2016-11-03 22:30:00	35	2.56035	32.025	1	HS	own	n7
2016-11-03 23:00:00	25	2.5604	32.025	1	HS	own	n7
2016-11-03 23:30:00	25	2.56034	32.0251	1	HS	own	n7
2016-11-04	31	2.56039	32.025	1	HS	own	n7
2016-11-04 00:30:00	28	2.56048	32.025	1	HS	own	n7
2016-11-04 01:00:00	25	2.56039	32.025	1	HS	own	n7
2016-11-04 01:30:00	25	2.5604	32.025	1	HS	own	n7
2016-11-04 02:00:00	24	2.56042	32.025	1	HS	own	n7
2016-11-04 02:30:00	55	2.56047	32.025	1	HS	own	n7
2016-11-04 03:00:00	51	2.56038	32.0251	1	HS	own	n7
2016-11-04 03:30:00	52	2.56041	32.025	2	HS	own	n7
2016-11-04 04:00:00	33	2.56037	32.025	1	HS	own	n7
2016-11-04 04:30:00	26	2.56034	32.0251	1	HS	own	n7
2016-11-04 05:00:00	30	2.5604	32.0251	1	HS	own	n7
2016-11-04 05:30:00	25	2.5604	32.025	1	HS	own	n7
2016-11-04 06:00:00	24	2.56039	32.025	1	HS	own	n7
2016-11-04 06:30:00	24	2.56046	32.025	1	HS	own	n7
2016-11-04 07:00:00	25	2.56043	32.025	1	HS	own	d8
2016-11-04 07:30:00	24	2.56041	32.0251	1	HS	own	d8
2016-11-04 08:00:00	24	2.56048	32.0248	1	grass		d8
2016-11-04 08:30:00	32	2.56048	32.0249	1	HS	own	d8
2016-11-04 09:00:00	24	2.56071	32.0243	1	grass		d8
2016-11-04 09:30:00	44	2.5605	32.0249	1	HS	own	d8
2016-11-04 10:00:00	35	2.56045	32.0249	2	HS	own	d8
2016-11-04 10:30:00	35	2.56041	32.0248	2	grass		d8
2016-11-04 11:00:00	24	2.5604	32.0251	1	HS	own	d8
2016-11-04 11:30:00	25	2.56019	32.0248	1	HS	own	d8
2016-11-04 12:00:00	34	2.56037	32.0251	1	HS	own	d8
2016-11-04 12:30:00	24	2.56038	32.0251	1	HS	own	d8
2016-11-04 13:00:00	26	2.56047	32.025	1	HS	own	d8
2016-11-04 13:30:00	53	2.56134	32.0248	1	waterpoint		d8
2016-11-04 14:00:00	24	2.56033	32.0251	1	HS	own	d8
2016-11-04 14:30:00	28	2.56039	32.0251	1	HS	own	d8
2016-11-04 15:00:00	24	2.56041	32.0251	1	HS	own	d8
2016-11-04 15:30:00	28	2.56035	32.0251	1	HS	own	d8
2016-11-04 16:00:00	30	2.56095	32.0258	1	crop		d8
2016-11-04 16:30:00	27	2.56087	32.0257	1	crop		d8
2016-11-04 17:00:00	51	2.56063	32.0249	1	grass		d8
2016-11-04 17:30:00	32	2.56048	32.0248	1	HS	own	d8
2016-11-04 18:00:00	23	2.56096	32.0265	1	crop		d8
2016-11-04 18:30:00	35	2.56103	32.0266	1	crop		d8
2016-11-04 19:30:00	24	2.56028	32.0251	1	HS	own	n8
2016-11-04 20:00:00	24	2.5603	32.0248	1	HS	own	n8
2016-11-04 20:30:00	25	2.56044	32.0249	1	HS	own	n8
2016-11-04 21:00:00	24	2.56035	32.0248	1	HS	own	n8
2016-11-04 21:30:00	34	2.56044	32.0251	1	HS	own	n8
2016-11-04 22:00:00	25	2.56044	32.0251	1	HS	own	n8
2016-11-04 22:30:00	31	2.56049	32.025	1	HS	own	n8
2016-11-04 23:00:00	25	2.56049	32.0251	1	HS	own	n8
2016-11-04 23:30:00	27	2.56051	32.025	1	HS	own	n8
2016-11-05	25	2.56048	32.0251	1	HS	own	n8
2016-11-05 00:30:00	24	2.56048	32.025	1	HS	own	n8
2016-11-05 01:00:00	27	2.56048	32.025	1	HS	own	n8
2016-11-05 01:30:00	37	2.56038	32.025	1	HS	own	n8
2016-11-05 02:00:00	34	2.56039	32.025	1	HS	own	n8
2016-11-05 02:30:00	48	2.56011	32.0249	1	HS	own	n8
2016-11-05 03:00:00	51	2.56033	32.025	1	HS	own	n8
2016-11-05 03:31:00	64	2.56035	32.0251	2	HS	own	n8
2016-11-05 04:01:00	80	2.5604	32.0249	2	HS	own	n8
2016-11-05 04:30:00	51	2.56038	32.025	1	HS	own	n8
2016-11-05 05:00:00	26	2.56049	32.0249	1	HS	own	n8
2016-11-05 05:30:00	36	2.56041	32.025	1	HS	own	n8
2016-11-05 06:00:00	24	2.56029	32.025	1	HS	own	n8
2016-11-05 06:30:00	24	2.5604	32.025	1	HS	own	n8
2016-11-05 07:00:00	24	2.56052	32.0247	1	grass		d9
2016-11-05 07:30:00	24	2.56097	32.0248	1	grass		d9
2016-11-05 08:00:00	25	2.56063	32.0231	1	crop		d9
2016-11-05 08:30:00	24	2.56045	32.0249	1	HS	own	d9
2016-11-05 09:30:00	31	2.56144	32.0249	1	waterpoint		d9
2016-11-05 10:00:00	22	2.56014	32.0249	1	HS	own	d9
2016-11-05 10:30:00	24	2.56095	32.0265	1	crop		d9
2016-11-05 11:00:00	24	2.56095	32.0257	1	crop		d9
2016-11-05 11:30:00	25	2.56015	32.025	1	HS	own	d9
2016-11-05 12:01:00	67	2.56038	32.0251	1	HS	own	d9
2016-11-05 12:30:00	25	2.56046	32.0248	1	HS	own	d9
2016-11-05 13:00:00	26	2.56045	32.0249	1	HS	own	d9
2016-11-05 13:30:00	24	2.56048	32.025	1	HS	own	d9
2016-11-05 14:00:00	26	2.56038	32.0251	1	HS	own	d9
2016-11-05 14:30:00	28	2.56039	32.0251	1	grass		d9
2016-11-05 15:00:00	34	2.56034	32.025	1	HS	own	d9
2016-11-05 15:30:00	43	2.56037	32.0253	1	grass		d9
2016-11-05 16:00:00	24	2.56033	32.0251	1	HS	own	d9
2016-11-05 16:30:00	34	2.56042	32.025	1	HS	own	d9
2016-11-05 17:00:00	24	2.56047	32.0249	1	HS	own	d9
2016-11-05 17:30:00	24	2.56014	32.0251	1	HS	own	d9
2016-11-05 18:00:00	24	2.56086	32.0262	1	crop		d9
2016-11-05 19:30:00	24	2.56038	32.0251	1	HS	own	n9
2016-11-05 20:00:00	25	2.56056	32.025	1	HS	own	n9
2016-11-05 20:30:00	34	2.56055	32.025	1	HS	own	n9
2016-11-05 21:00:00	29	2.56051	32.0248	1	grass		n9
2016-11-05 21:30:00	28	2.56059	32.0249	2	grass		n9
2016-11-05 22:00:00	24	2.5606	32.0249	2	grass		n9
2016-11-05 22:30:00	25	2.56039	32.0251	1	HS	own	n9
2016-11-05 23:00:00	27	2.56061	32.0249	1	grass		n9
2016-11-05 23:30:00	31	2.56059	32.0249	1	HS	own	n9
2016-11-06	26	2.56064	32.0249	1	grass		n9
2016-11-06 00:30:00	25	2.56057	32.0249	1	HS	own	n9
2016-11-06 01:00:00	25	2.56058	32.0249	1	HS	own	n9
2016-11-06 01:30:00	32	2.56054	32.025	1	HS	own	n9
2016-11-06 02:00:00	28	2.56054	32.025	1	HS	own	n9
2016-11-06 02:30:00	23	2.56057	32.0249	2	HS	own	n9
2016-11-06 03:00:00	34	2.56057	32.025	1	HS	own	n9
2016-11-06 03:30:00	27	2.56055	32.025	1	HS	own	n9
2016-11-06 04:00:00	26	2.56047	32.0251	2	HS	own	n9
2016-11-06 04:30:00	25	2.56047	32.0251	2	HS	own	n9
2016-11-06 05:00:00	26	2.56047	32.0251	2	HS	own	n9
2016-11-06 05:30:00	43	2.56051	32.0251	1	grass		n9
2016-11-06 06:00:00	21	2.56046	32.0249	1	HS	own	n9
2016-11-06 06:30:00	23	2.56049	32.0249	2	HS	own	n9
2016-11-06 07:00:00	22	2.56036	32.0251	2	HS	own	d10
2016-11-06 07:30:00	27	2.56058	32.0248	2	grass		d10
2016-11-06 08:00:00	31	2.56037	32.025	2	HS	own	d10
2016-11-06 08:30:00	36	2.56046	32.0248	1	grass		d10
2016-11-06 09:00:00	23	2.56056	32.0249	2	HS	own	d10
2016-11-06 09:30:00	22	2.56045	32.0249	2	HS	own	d10
2016-11-06 10:00:00	22	2.56089	32.0247	2	crop		d10
2016-11-06 10:30:00	23	2.56044	32.0249	2	HS	own	d10
2016-11-06 11:00:00	24	2.56038	32.0251	2	HS	own	d10
2016-11-06 11:30:00	51	2.56038	32.0251	2	HS	own	d10
2016-11-06 12:00:00	23	2.56037	32.0251	1	HS	own	d10
2016-11-06 12:30:00	23	2.56035	32.0251	2	HS	own	d10
2016-11-06 13:00:00	34	2.5604	32.0251	1	HS	own	d10
2016-11-06 13:30:00	22	2.56034	32.0251	1	HS	own	d10
2016-11-06 14:00:00	35	2.56035	32.0251	1	HS	own	d10
2016-11-06 14:30:00	23	2.56037	32.0251	1	HS	own	d10
2016-11-06 15:00:00	23	2.56035	32.0251	2	HS	own	d10
2016-11-06 15:30:00	22	2.56035	32.0251	2	grass		d10
2016-11-06 16:00:00	22	2.56039	32.0251	2	HS	own	d10
2016-11-06 16:30:00	25	2.5604	32.0251	2	HS	own	d10
2016-11-06 17:00:00	52	2.56039	32.025	3	HS	own	d10
2016-11-06 17:30:00	24	2.56038	32.0251	2	HS	own	d10

## Sheet: pig7
DATETIME	TIMETOFIX	LATITUDE	LONGITUDE	HDOP	land_item	comment	Day_Night_ID
2017-01-13 20:01:00	58	2.56659	32.1947	1	grass		N1
2017-01-13 20:21:00	31	2.56667	32.1945	1	HS	own	N1
2017-01-13 20:41:00	24	2.56685	32.1946	1	HS	own	N1
2017-01-13 21:01:00	24	2.56748	32.1945	1	HS	other6	N1
2017-01-13 21:21:00	25	2.56791	32.1936	1	HS	other13	N1
2017-01-13 21:41:00	25	2.56733	32.1943	1	HS	other17	N1
2017-01-13 22:30:00	27	2.56696	32.1956	1	HS	other18	N1
2017-01-13 23:00:00	24	2.5681	32.1966	1	HS	other11	N1
2017-01-13 23:30:00	23	2.56835	32.1968	1	HS	other11	N1
2017-01-14	51	2.56754	32.1945	2	HS	other6	N1
2017-01-14 00:30:00	24	2.56789	32.1937	1	HS	other13	N1
2017-01-14 01:00:00	24	2.57058	32.1944	1	crop		N1
2017-01-14 01:30:00	26	2.57019	32.1954	1	crop		N1
2017-01-14 02:00:00	36	2.56924	32.1947	1	crop		N1
2017-01-14 02:30:00	25	2.56865	32.1949	1	crop		N1
2017-01-14 03:00:00	31	2.56812	32.195	1	crop		N1
2017-01-14 03:30:00	23	2.56675	32.1946	1	HS	own	N1
2017-01-14 04:00:00	24	2.56594	32.1957	1	HS	other9	N1
2017-01-14 04:31:00	110	2.56698	32.1956	1	HS	other18	N1
2017-01-14 05:00:00	24	2.56645	32.1945	1	grass		N1
2017-01-14 05:30:00	25	2.56537	32.1949	1	HS	other7	N1
2017-01-14 06:00:00	24	2.5666	32.1945	1	HS	own	N1
2017-01-14 06:30:00	24	2.56655	32.1945	1	grass		N1
2017-01-15 07:00:00	35	2.56663	32.1943	1	grass		D3
2017-01-15 07:30:00	24	2.56652	32.1946	2	grass		D3
2017-01-15 08:00:00	34	2.56655	32.1945	1	grass		D3
2017-01-15 08:30:00	24	2.56657	32.1946	1	grass		D3
2017-01-15 09:00:00	35	2.56665	32.1945	1	HS	own	D3
2017-01-15 09:30:00	25	2.56666	32.1945	2	HS	own	D3
2017-01-15 10:00:00	27	2.56663	32.1945	1	HS	own	D3
2017-01-15 10:30:00	36	2.56661	32.1945	2	HS	own	D3
2017-01-15 11:00:00	34	2.56654	32.1945	2	grass		D3
2017-01-15 11:30:00	35	2.56665	32.1945	2	HS	own	D3
2017-01-15 12:00:00	25	2.56663	32.1945	2	HS	own	D3
2017-01-15 12:30:00	36	2.5666	32.1945	1	HS	own	D3
2017-01-15 13:00:00	34	2.56665	32.1945	1	HS	own	D3
2017-01-15 13:30:00	34	2.56664	32.1945	1	HS	own	D3
2017-01-15 15:00:00	33	2.56663	32.1946	1	HS	own	D3
2017-01-15 15:30:00	25	2.56665	32.1945	1	HS	own	D3
2017-01-15 16:00:00	25	2.56664	32.1945	1	HS	own	D3
2017-01-15 16:30:00	42	2.56671	32.1947	2	HS	own	D3
2017-01-15 17:00:00	48	2.56646	32.1945	2	grass		D3
2017-01-15 17:30:00	30	2.5666	32.1945	1	HS	own	D3
2017-01-15 18:00:00	30	2.56663	32.1945	1	HS	own	D3
2017-01-15 18:30:00	24	2.56676	32.1946	1	HS	own	D3
2017-01-15 19:00:00	25	2.56779	32.1951	1	crop		N3
2017-01-15 19:30:00	25	2.56847	32.1955	1	crop		N3
2017-01-15 20:00:00	33	2.56869	32.1955	1	crop		N3
2017-01-15 20:30:00	24	2.5685	32.1948	1	grass		N3
2017-01-15 21:00:00	24	2.56673	32.1944	1	grass		N3
2017-01-15 21:30:00	32	2.56661	32.1945	1	HS	own	N3
2017-01-15 22:00:00	34	2.56662	32.1945	1	HS	own	N3
2017-01-15 22:30:00	30	2.56549	32.1948	1	HS	other7	N3
2017-01-15 23:00:00	30	2.56704	32.1956	1	crop		N3
2017-01-15 23:30:00	24	2.56684	32.195	1	grass		N3
2017-01-16	25	2.5676	32.1946	1	HS	other6	N3
2017-01-16 00:30:00	31	2.56749	32.1948	1	HS	other5	N3
2017-01-16 01:00:00	24	2.56676	32.1944	1	grass		N3
2017-01-16 01:30:00	35	2.56649	32.1958	1	HS	other9	N3
2017-01-16 02:00:00	32	2.56623	32.197	2	crop		N3
2017-01-16 02:30:00	37	2.56643	32.1974	1	crop		N3
2017-01-16 03:00:00	23	2.56648	32.1975	1	crop		N3
2017-01-16 03:30:00	27	2.56589	32.1966	1	crop		N3
2017-01-16 04:00:00	31	2.56541	32.1951	1	HS	other7	N3
2017-01-16 04:30:00	24	2.56558	32.1949	1	HS	other7	N3
2017-01-16 05:00:00	26	2.56703	32.1958	2	road		N3
2017-01-16 05:30:00	51	2.56848	32.1955	1	crop		N3
2017-01-16 06:00:00	24	2.56901	32.1954	1	crop		N3
2017-01-16 06:30:00	23	2.56866	32.1951	1	crop		N3
2017-01-16 07:01:00	69	2.56798	32.195	1	crop		D4
2017-01-16 07:30:00	26	2.56657	32.1943	1	HS	own	D4
2017-01-16 08:00:00	30	2.56663	32.1945	1	HS	own	D4
2017-01-16 09:00:00	24	2.56661	32.1946	1	HS	own	D4
2017-01-16 09:30:00	25	2.56658	32.1945	1	HS	own	D4
2017-01-16 10:00:00	26	2.56662	32.1945	1	HS	own	D4
2017-01-16 10:30:00	25	2.56662	32.1945	1	HS	own	D4
2017-01-16 11:00:00	34	2.56665	32.1947	1	grass		D4
2017-01-16 11:30:00	42	2.56661	32.1945	1	HS	own	D4
2017-01-16 12:00:00	38	2.56652	32.1944	2	HS	own	D4
2017-01-16 12:30:00	36	2.56665	32.1946	1	HS	own	D4
2017-01-16 13:00:00	37	2.56662	32.1945	1	HS	own	D4
2017-01-16 13:30:00	25	2.56665	32.1946	1	HS	own	D4
2017-01-16 14:00:00	25	2.56664	32.1946	1	HS	own	D4
2017-01-16 14:30:00	44	2.56666	32.1946	1	HS	own	D4
2017-01-16 15:00:00	32	2.56661	32.1946	1	grass		D4
2017-01-16 15:30:00	34	2.56664	32.1945	1	HS	own	D4
2017-01-16 16:00:00	28	2.56663	32.1945	1	HS	own	D4
2017-01-16 16:30:00	33	2.56661	32.1945	1	HS	own	D4
2017-01-16 17:00:00	37	2.56656	32.1946	1	grass		D4
2017-01-16 17:30:00	30	2.56665	32.1946	1	HS	own	D4
2017-01-16 18:00:00	29	2.5666	32.1945	1	HS	own	D4
2017-01-16 18:30:00	32	2.56663	32.1945	1	HS	own	D4
2017-01-16 19:00:00	24	2.5667	32.1945	1	HS	own	N4
2017-01-16 19:30:00	24	2.56665	32.1945	1	HS	own	N4
2017-01-16 20:00:00	25	2.56667	32.1945	1	HS	own	N4
2017-01-16 20:30:00	27	2.56668	32.1945	1	HS	own	N4
2017-01-16 21:00:00	33	2.56675	32.1946	1	HS	own	N4
2017-01-16 21:30:00	26	2.56804	32.1947	1	HS	other14	N4
2017-01-16 22:00:00	26	2.56906	32.1954	1	crop		N4
2017-01-16 22:30:00	28	2.56865	32.1958	1	crop		N4
2017-01-16 23:00:00	25	2.56824	32.1969	1	HS	other11	N4
2017-01-16 23:30:00	50	2.56805	32.1969	1	HS	other11	N4
2017-01-17 00:30:00	24	2.56599	32.1957	1	HS	other9	N4
2017-01-17 01:00:00	24	2.56695	32.1952	1	HS	other10	N4
2017-01-17 01:30:00	24	2.56675	32.1944	1	grass		N4
2017-01-17 02:00:00	25	2.56677	32.1944	1	grass		N4
2017-01-17 02:30:00	27	2.56675	32.1942	1	HS	own	N4
2017-01-17 03:00:00	51	2.56729	32.1942	1	crop		N4
2017-01-17 03:30:00	24	2.56788	32.1936	1	HS	other13	N4
2017-01-17 04:00:00	37	2.56955	32.194	1	HS	other16	N4
2017-01-17 04:30:00	40	2.57051	32.1943	1	road		N4
2017-01-17 05:00:00	25	2.57117	32.1961	1	crop		N4
2017-01-17 05:30:00	27	2.57094	32.1956	1	crop		N4
2017-01-17 06:00:00	26	2.57015	32.1959	1	grass		N4
2017-01-17 06:30:00	29	2.57015	32.1951	1	grass		N4
2017-01-17 07:00:00	39	2.56964	32.1953	1	crop		D5
2017-01-17 07:30:00	42	2.56959	32.1955	1	crop		D5
2017-01-17 08:00:00	24	2.56901	32.1954	1	crop		D5
2017-01-17 08:30:00	34	2.56693	32.1946	1	HS	own	D5
2017-01-17 09:00:00	34	2.56657	32.1945	1	HS	own	D5
2017-01-17 09:30:00	23	2.56656	32.1945	1	HS	own	D5
2017-01-17 10:00:00	31	2.56653	32.1945	1	grass		D5
2017-01-17 10:30:00	22	2.5666	32.1945	1	HS	own	D5
2017-01-17 11:00:00	29	2.56665	32.1945	1	HS	own	D5
2017-01-17 11:30:00	28	2.56666	32.1945	1	HS	own	D5
2017-01-17 12:00:00	39	2.56663	32.1944	1	HS	own	D5
2017-01-17 12:30:00	27	2.56662	32.1945	1	HS	own	D5
2017-01-17 13:00:00	34	2.56664	32.1945	1	HS	own	D5
2017-01-17 13:30:00	25	2.56666	32.1945	1	HS	own	D5
2017-01-17 14:00:00	52	2.56666	32.1946	1	HS	own	D5
2017-01-17 14:30:00	40	2.56664	32.1945	1	HS	own	D5
2017-01-17 15:00:00	23	2.56661	32.1945	1	HS	own	D5
2017-01-17 15:30:00	39	2.56664	32.1944	1	HS	own	D5
2017-01-17 16:00:00	28	2.56667	32.1946	1	HS	own	D5
2017-01-17 16:30:00	33	2.5666	32.1946	1	grass		D5
2017-01-17 17:00:00	30	2.56661	32.1946	1	HS	own	D5
2017-01-17 17:30:00	29	2.56662	32.1946	1	grass		D5
2017-01-17 18:00:00	35	2.56658	32.1946	2	grass		D5
2017-01-17 18:30:00	32	2.56667	32.1945	2	HS	own	D5
2017-01-17 19:00:00	27	2.56659	32.1945	2	grass		N5
2017-01-17 19:30:00	29	2.56663	32.1946	1	HS	own	N5
2017-01-17 20:00:00	27	2.56663	32.1945	1	HS	own	N5
2017-01-17 20:30:00	27	2.5666	32.1945	1	HS	own	N5
2017-01-17 21:00:00	50	2.56663	32.1945	1	HS	own	N5
2017-01-17 21:30:00	26	2.56676	32.1944	1	grass		N5
2017-01-17 22:00:00	26	2.56777	32.1949	1	crop		N5
2017-01-17 22:30:00	31	2.56895	32.1953	1	crop		N5
2017-01-17 23:00:00	24	2.56869	32.1956	1	crop		N5
2017-01-17 23:30:00	24	2.56859	32.1953	1	crop		N5
2017-01-18	29	2.56761	32.1948	1	HS	other5	N5
2017-01-18 00:30:00	24	2.56695	32.1955	1	HS	other10	N5
2017-01-18 01:00:00	25	2.56642	32.1955	1	HS	other9	N5
2017-01-18 01:30:00	24	2.56653	32.1944	1	HS	own	N5
2017-01-18 02:00:00	27	2.56704	32.1945	1	grass		N5
2017-01-18 02:30:00	32	2.568	32.1932	1	crop		N5
2017-01-18 03:00:00	24	2.56907	32.1951	1	HS	other4	N5
2017-01-18 03:30:00	25	2.56885	32.1953	1	crop		N5
2017-01-18 04:30:00	24	2.56847	32.1958	1	crop		N5
2017-01-18 05:00:00	25	2.56888	32.1952	1	crop		N5
2017-01-18 05:30:00	24	2.56882	32.1957	1	crop		N5
2017-01-18 06:00:00	34	2.56756	32.1948	1	HS	other5	N5
2017-01-18 06:30:00	24	2.5656	32.1957	1	grass		N5
2017-01-18 07:01:00	67	2.56675	32.1945	1	HS	own	D6
2017-01-18 07:30:00	25	2.56661	32.1941	1	grass		D6
2017-01-18 08:00:00	32	2.56639	32.1942	1	grass		D6
2017-01-18 08:30:00	36	2.56659	32.1944	1	HS	own	D6
2017-01-18 09:00:00	25	2.56659	32.1945	1	HS	own	D6
2017-01-18 09:30:00	25	2.56661	32.1945	1	HS	own	D6
2017-01-18 10:00:00	25	2.56661	32.1945	1	HS	own	D6
2017-01-18 10:30:00	33	2.56661	32.1945	1	HS	own	D6
2017-01-18 11:00:00	22	2.56659	32.1945	1	HS	own	D6
2017-01-18 11:30:00	33	2.56663	32.1945	1	HS	own	D6
2017-01-18 12:00:00	35	2.56659	32.1945	1	HS	own	D6
2017-01-18 12:30:00	33	2.56657	32.1945	1	HS	own	D6
2017-01-18 13:00:00	48	2.56663	32.1945	1	HS	own	D6
2017-01-18 14:01:00	103	2.56664	32.1945	1	HS	own	D6
2017-01-18 14:30:00	35	2.56663	32.1946	1	HS	own	D6
2017-01-18 15:00:00	30	2.56657	32.1946	1	grass		D6
2017-01-18 15:30:00	33	2.56664	32.1945	1	HS	own	D6
2017-01-18 16:00:00	27	2.56659	32.1945	1	HS	own	D6
2017-01-18 16:30:00	31	2.56659	32.1945	1	HS	own	D6
2017-01-18 17:00:00	34	2.56658	32.1945	1	grass		D6
2017-01-18 17:30:00	37	2.56652	32.1945	2	grass		D6
2017-01-18 18:00:00	28	2.56661	32.1946	1	HS	own	D6
2017-01-18 18:30:00	31	2.56663	32.1945	1	HS	own	D6
2017-01-18 19:30:00	26	2.56665	32.1945	1	HS	own	N6
2017-01-18 20:00:00	24	2.56661	32.1946	1	grass		N6
2017-01-18 20:30:00	33	2.56665	32.1945	1	HS	own	N6
2017-01-18 21:00:00	21	2.56664	32.1945	1	HS	own	N6
2017-01-18 21:30:00	24	2.56687	32.1946	1	HS	own	N6
2017-01-18 22:00:00	25	2.56775	32.1946	1	grass		N6
2017-01-18 22:30:00	27	2.56844	32.1947	1	crop		N6
2017-01-18 23:00:00	24	2.56864	32.1943	1	crop		N6
2017-01-18 23:30:00	30	2.56773	32.1943	1	grass		N6
2017-01-19	24	2.56725	32.1945	1	crop		N6
2017-01-19 00:30:00	32	2.56603	32.1958	1	HS	other9	N6
2017-01-19 01:00:00	24	2.56546	32.1951	1	HS	other7	N6
2017-01-19 01:30:00	34	2.56674	32.1945	1	HS	own	N6
2017-01-19 02:00:00	24	2.56673	32.1944	1	grass		N6
2017-01-19 02:30:00	24	2.5669	32.1942	1	grass		N6
2017-01-19 03:00:00	24	2.56744	32.1956	1	road		N6
2017-01-19 03:30:00	24	2.56748	32.1944	1	crop		N6
2017-01-19 04:30:00	24	2.56614	32.1976	1	crop		N6
2017-01-19 05:00:00	25	2.56607	32.1975	1	crop		N6
2017-01-19 05:30:00	24	2.56528	32.1977	1	grass		N6
2017-01-19 06:00:00	33	2.56559	32.1975	1	HS	other8	N6
2017-01-19 06:30:00	23	2.56555	32.1977	1	HS	other8	N6
2017-01-19 07:30:00	26	2.56638	32.1942	1	grass		D7
2017-01-19 08:00:00	43	2.56659	32.1945	1	HS	own	D7
2017-01-19 08:30:00	34	2.56661	32.1945	1	HS	own	D7
2017-01-19 09:00:00	24	2.56665	32.1945	1	HS	own	D7
2017-01-19 09:30:00	37	2.56664	32.1946	1	HS	own	D7
2017-01-19 10:00:00	30	2.5666	32.1945	1	HS	own	D7
2017-01-19 10:30:00	39	2.56662	32.1945	1	HS	own	D7
2017-01-19 11:00:00	34	2.56662	32.1946	1	HS	own	D7
2017-01-19 11:30:00	34	2.5666	32.1946	1	HS	own	D7
2017-01-19 12:00:00	31	2.56665	32.1946	1	HS	own	D7
2017-01-19 12:30:00	28	2.5666	32.1944	1	HS	own	D7
2017-01-19 13:00:00	43	2.56665	32.1945	1	HS	own	D7
2017-01-19 13:30:00	47	2.56656	32.1946	1	grass		D7
2017-01-19 14:00:00	32	2.56667	32.1946	1	HS	own	D7
2017-01-19 14:30:00	39	2.56657	32.1945	1	HS	own	D7
2017-01-19 15:00:00	33	2.56659	32.1946	1	grass		D7
2017-01-19 15:30:00	34	2.56665	32.1946	1	HS	own	D7
2017-01-19 16:00:00	50	2.56663	32.1946	2	HS	own	D7
2017-01-19 16:30:00	34	2.56655	32.1945	1	grass		D7
2017-01-19 17:00:00	28	2.56657	32.1945	1	HS	own	D7
2017-01-19 17:30:00	26	2.56655	32.1945	1	grass		D7
2017-01-19 18:00:00	28	2.56663	32.1946	1	HS	own	D7
2017-01-19 18:30:00	25	2.56666	32.1945	1	HS	own	D7
2017-01-19 19:00:00	31	2.56662	32.1945	1	HS	own	N7
2017-01-19 19:30:00	26	2.56665	32.1946	1	HS	own	N7
2017-01-19 20:00:00	32	2.56659	32.1945	2	HS	own	N7
2017-01-19 20:30:00	34	2.56654	32.1946	1	grass		N7
2017-01-19 21:00:00	42	2.56656	32.1946	1	grass		N7
2017-01-19 21:30:00	25	2.56655	32.1945	1	grass		N7
2017-01-19 22:00:00	38	2.56658	32.1946	2	grass		N7
2017-01-19 23:00:00	33	2.56665	32.1946	1	HS	own	N7
2017-01-19 23:30:00	25	2.56757	32.1949	1	grass		N7
2017-01-20	26	2.56788	32.1943	1	grass		N7
2017-01-20 00:30:00	31	2.56736	32.193	1	crop		N7
2017-01-20 01:00:00	23	2.56828	32.1937	1	crop		N7
2017-01-20 01:30:00	34	2.56947	32.194	1	HS	other16	N7
2017-01-20 02:00:00	32	2.57189	32.1952	1	HS	other1	N7
2017-01-20 02:30:00	24	2.57111	32.196	1	crop		N7
2017-01-20 03:00:00	27	2.5703	32.1956	1	crop		N7
2017-01-20 03:30:00	24	2.57019	32.1959	1	grass		N7
2017-01-20 04:00:00	24	2.57021	32.1951	1	crop		N7
2017-01-20 04:30:00	27	2.56725	32.1945	1	crop		N7
2017-01-20 05:00:00	24	2.56603	32.1957	1	HS	other9	N7
2017-01-20 05:30:00	25	2.56837	32.1966	1	HS	other11	N7
2017-01-20 06:00:00	50	2.56815	32.1969	1	HS	other11	N7
2017-01-20 06:30:00	24	2.568	32.1967	1	road		N7
2017-01-20 07:00:00	24	2.56902	32.1955	1	crop		D8
2017-01-20 07:30:00	24	2.56828	32.1952	1	crop		D8
2017-01-20 08:30:00	27	2.56657	32.1945	1	HS	own	D8
2017-01-20 09:00:00	35	2.56655	32.1946	2	grass		D8
2017-01-20 09:30:00	25	2.56661	32.1945	1	HS	own	D8
2017-01-20 10:00:00	25	2.56662	32.1945	1	HS	own	D8
2017-01-20 10:30:00	26	2.56663	32.1945	1	HS	own	D8
2017-01-20 11:00:00	37	2.56661	32.1945	1	HS	own	D8
2017-01-20 11:30:00	35	2.56659	32.1945	1	grass		D8
2017-01-20 12:00:00	33	2.56662	32.1945	1	HS	own	D8
2017-01-20 12:30:00	25	2.56666	32.1946	1	HS	own	D8
2017-01-20 13:00:00	26	2.56665	32.1946	1	HS	own	D8
2017-01-20 13:30:00	33	2.56666	32.1946	1	HS	own	D8
2017-01-20 14:00:00	40	2.56661	32.1945	2	HS	own	D8
2017-01-20 14:30:00	39	2.56667	32.1945	1	HS	own	D8
2017-01-20 15:00:00	24	2.56662	32.1945	1	HS	own	D8
2017-01-20 15:30:00	34	2.56664	32.1945	1	HS	own	D8
2017-01-20 16:00:00	25	2.56662	32.1945	1	HS	own	D8
2017-01-20 16:30:00	25	2.56658	32.1945	1	HS	own	D8
2017-01-20 17:00:00	34	2.56659	32.1945	1	HS	own	D8
2017-01-20 17:30:00	33	2.56657	32.1945	1	HS	own	D8
2017-01-20 18:00:00	33	2.5666	32.1945	1	HS	own	D8
2017-01-20 18:30:00	25	2.56663	32.1945	1	HS	own	D8
2017-01-20 19:00:00	29	2.56658	32.1945	1	HS	own	N8
2017-01-20 19:30:00	24	2.56657	32.1946	1	grass		N8
2017-01-20 20:00:00	27	2.56653	32.1946	1	grass		N8
2017-01-20 20:30:00	30	2.56661	32.1945	1	HS	own	N8
2017-01-20 21:00:00	25	2.5666	32.1945	1	HS	own	N8
2017-01-20 21:30:00	26	2.56658	32.1945	1	HS	own	N8
2017-01-20 22:00:00	24	2.56661	32.1946	1	grass		N8
2017-01-20 22:30:00	24	2.56661	32.1946	1	grass		N8
2017-01-20 23:00:00	25	2.56777	32.1945	1	grass		N8
2017-01-20 23:30:00	24	2.56875	32.1944	1	crop		N8
2017-01-21	32	2.56902	32.195	1	HS	other4	N8
2017-01-21 00:30:00	24	2.56846	32.1953	1	crop		N8
2017-01-21 01:00:00	25	2.56853	32.1955	1	crop		N8
2017-01-21 01:30:00	26	2.56886	32.1956	1	crop		N8
2017-01-21 02:00:00	28	2.56923	32.1947	1	crop		N8
2017-01-21 02:30:00	25	2.56789	32.1937	1	HS	other13	N8
2017-01-21 03:00:00	24	2.56741	32.1953	1	crop		N8
2017-01-21 03:30:00	26	2.56556	32.1949	1	HS	other7	N8
2017-01-21 04:01:00	92	2.56593	32.1947	1	grass		N8
2017-01-21 04:30:00	24	2.56731	32.1943	1	grass		N8
2017-01-21 05:00:00	25	2.56839	32.1947	1	crop		N8
2017-01-21 05:30:00	30	2.56912	32.1946	1	crop		N8
2017-01-21 06:00:00	24	2.56919	32.1951	1	crop		N8
2017-01-21 06:30:00	28	2.56969	32.1953	1	crop		N8
2017-01-21 07:00:00	34	2.56843	32.1952	1	crop		D9
2017-01-21 07:30:00	25	2.56731	32.1947	1	crop		D9
2017-01-21 08:00:00	25	2.56663	32.1945	1	HS	own	D9
2017-01-21 08:31:00	67	2.56666	32.1945	1	HS	own	D9
2017-01-21 09:00:00	24	2.56658	32.1946	1	grass		D9
2017-01-21 09:30:00	24	2.56663	32.1946	1	HS	own	D9
2017-01-21 10:30:00	22	2.56662	32.1946	2	grass		D9
2017-01-21 11:00:00	26	2.5666	32.1947	1	grass		D9
2017-01-21 11:30:00	36	2.56663	32.1945	1	HS	own	D9
2017-01-21 12:00:00	34	2.56661	32.1945	1	HS	own	D9
2017-01-21 12:30:00	34	2.56659	32.1946	1	HS	own	D9
2017-01-21 13:00:00	33	2.56656	32.1946	1	grass		D9
2017-01-21 13:30:00	47	2.56659	32.1945	1	HS	own	D9
2017-01-21 14:00:00	50	2.56653	32.1946	2	grass		D9
2017-01-21 14:30:00	34	2.56662	32.1946	1	HS	own	D9
2017-01-21 15:00:00	39	2.56662	32.1946	1	HS	own	D9
2017-01-21 15:30:00	32	2.56659	32.1946	1	grass		D9
2017-01-21 16:00:00	33	2.56659	32.1946	1	grass		D9
2017-01-21 16:30:00	34	2.56664	32.1947	1	HS	own	D9
2017-01-21 17:00:00	37	2.56661	32.1946	1	HS	own	D9
2017-01-21 17:30:00	33	2.56662	32.1944	1	HS	own	D9
2017-01-21 18:00:00	24	2.5666	32.1945	1	HS	own	D9
2017-01-21 18:30:00	25	2.56658	32.1945	1	grass		D9
2017-01-21 19:00:00	24	2.56664	32.1946	1	HS	own	N9
2017-01-21 19:30:00	32	2.56663	32.1945	2	HS	own	N9
2017-01-21 20:00:00	24	2.56666	32.1946	1	HS	own	N9
2017-01-21 20:30:00	24	2.56665	32.1946	1	HS	own	N9
2017-01-21 21:00:00	25	2.56667	32.1945	1	HS	own	N9
2017-01-21 21:30:00	33	2.56764	32.1948	1	HS	other5	N9
2017-01-21 22:00:00	25	2.5687	32.1953	1	crop		N9
2017-01-21 22:30:00	34	2.56856	32.1955	1	crop		N9
2017-01-21 23:00:00	24	2.56935	32.1947	1	crop		N9
2017-01-21 23:30:00	24	2.56891	32.1941	1	grass		N9
2017-01-22	27	2.57032	32.1955	1	crop		N9
2017-01-22 00:30:00	26	2.57133	32.1962	1	crop		N9
2017-01-22 01:00:00	50	2.57131	32.1954	1	grass		N9
2017-01-22 01:30:00	24	2.57052	32.1954	1	crop		N9
2017-01-22 02:00:00	27	2.57026	32.1961	1	grass		N9
2017-01-22 02:30:00	27	2.56952	32.1956	1	crop		N9
2017-01-22 03:00:00	26	2.56894	32.1952	1	crop		N9
2017-01-22 03:30:00	25	2.56846	32.1952	1	crop		N9
2017-01-22 04:00:00	39	2.56751	32.1955	1	crop		N9
2017-01-22 04:30:00	24	2.56607	32.1957	1	HS	other9	N9
2017-01-22 05:00:00	27	2.56653	32.1958	1	HS	other9	N9
2017-01-22 05:30:00	33	2.56611	32.1975	1	crop		N9
2017-01-22 06:00:00	25	2.56509	32.1969	1	crop		N9
2017-01-22 06:30:00	27	2.5662	32.1976	1	crop		N9
2017-01-22 07:00:00	24	2.56592	32.1964	1	crop		D10
2017-01-22 07:30:00	24	2.56668	32.1946	1	HS	own	D10
2017-01-22 08:00:00	37	2.5667	32.1945	1	HS	own	D10
2017-01-22 08:30:00	24	2.56664	32.1946	1	HS	own	D10
2017-01-22 09:00:00	24	2.56662	32.1946	1	grass		D10
2017-01-22 09:30:00	25	2.56663	32.1946	1	HS	own	D10
2017-01-22 10:00:00	52	2.56671	32.1946	1	HS	own	D10
2017-01-22 10:30:00	39	2.56667	32.1949	1	grass		D10
2017-01-22 11:00:00	41	2.56666	32.1947	1	HS	own	D10
2017-01-22 11:30:00	41	2.56662	32.1945	2	HS	own	D10
2017-01-22 12:00:00	33	2.56656	32.1946	1	grass		D10
2017-01-22 12:30:00	27	2.56664	32.1945	1	HS	own	D10
2017-01-22 13:00:00	36	2.56661	32.1945	1	HS	own	D10
2017-01-22 13:31:00	96	2.56661	32.1945	1	HS	own	D10
2017-01-22 14:00:00	28	2.5666	32.1946	1	HS	own	D10
2017-01-22 14:30:00	40	2.56659	32.1947	1	grass		D10
2017-01-22 15:00:00	38	2.56657	32.1946	1	grass		D10
2017-01-22 15:30:00	40	2.56666	32.1946	1	HS	own	D10
2017-01-22 16:00:00	27	2.5666	32.1945	1	HS	own	D10
2017-01-22 16:30:00	34	2.56656	32.1946	1	grass		D10
2017-01-22 17:00:00	28	2.56656	32.1945	1	grass		D10
2017-01-22 17:30:00	27	2.56659	32.1945	2	HS	own	D10
2017-01-22 18:00:00	50	2.56658	32.1945	1	grass		D10
2017-01-22 18:30:00	24	2.56663	32.1945	1	HS	own	D10
2017-01-22 19:00:00	25	2.56661	32.1945	1	HS	own	N10
2017-01-22 19:30:00	31	2.56658	32.1945	1	HS	own	N10
2017-01-22 20:00:00	33	2.56657	32.1945	1	HS	own	N10
2017-01-22 20:30:00	29	2.56662	32.1945	1	HS	own	N10
2017-01-22 21:00:00	32	2.56665	32.1945	2	HS	own	N10
2017-01-22 21:30:00	51	2.56675	32.1947	2	HS	own	N10
2017-01-22 22:00:00	33	2.56661	32.1945	1	HS	own	N10
2017-01-22 22:30:00	33	2.56664	32.1946	1	HS	own	N10
2017-01-22 23:00:00	22	2.5673	32.1948	1	crop		N10
2017-01-22 23:30:00	24	2.56843	32.1944	1	crop		N10
2017-01-23	24	2.5697	32.1938	1	HS	other16	N10
2017-01-23 00:30:00	24	2.56781	32.194	1	grass		N10
2017-01-23 01:00:00	25	2.56695	32.1946	1	HS	own	N10
2017-01-23 01:30:00	24	2.56542	32.1951	1	HS	other7	N10
2017-01-23 02:00:00	35	2.5655	32.1951	1	HS	other7	N10
2017-01-23 02:30:00	24	2.56671	32.1941	1	grass		N10
2017-01-23 03:00:00	24	2.56823	32.1951	1	crop		N10
2017-01-23 03:30:00	24	2.56874	32.1954	1	crop		N10
2017-01-23 04:00:00	28	2.56852	32.1954	1	crop		N10
2017-01-23 04:30:00	25	2.56701	32.1955	1	HS	other18	N10
2017-01-23 05:00:00	25	2.56634	32.197	1	HS	other9	N10
2017-01-23 06:00:00	27	2.56606	32.1973	1	grass		N10
2017-01-23 06:30:00	33	2.56535	32.1975	1	HS	other8	N10
2017-01-23 07:00:00	25	2.56608	32.1974	1	crop		D11
2017-01-23 08:00:00	48	2.56661	32.1969	1	grass		D11
2017-01-23 08:30:00	34	2.5666	32.1945	1	HS	own	D11
2017-01-23 09:00:00	31	2.56656	32.1945	1	HS	own	D11
2017-01-23 09:30:00	25	2.56658	32.1945	1	HS	own	D11
2017-01-23 10:00:00	27	2.56663	32.1945	1	HS	own	D11
2017-01-23 10:30:00	33	2.56662	32.1944	1	HS	own	D11
2017-01-23 11:00:00	36	2.56664	32.1945	1	HS	own	D11
2017-01-23 11:30:00	34	2.56667	32.1945	1	HS	own	D11
2017-01-23 12:00:00	29	2.56664	32.1945	1	HS	own	D11
2017-01-23 12:30:00	27	2.5667	32.1945	1	HS	own	D11
2017-01-23 13:00:00	33	2.56661	32.1945	1	HS	own	D11
2017-01-23 13:30:00	29	2.56671	32.1945	1	HS	own	D11
2017-01-23 14:00:00	27	2.56659	32.1945	1	HS	own	D11
2017-01-23 14:30:00	24	2.56667	32.1945	1	HS	own	D11
2017-01-23 15:00:00	36	2.56665	32.1945	1	HS	own	D11
2017-01-23 15:30:00	25	2.5666	32.1945	1	HS	own	D11
2017-01-23 16:00:00	30	2.56663	32.1946	1	HS	own	D11
2017-01-23 16:30:00	25	2.56662	32.1945	1	HS	own	D11
2017-01-23 17:00:00	51	2.56655	32.1945	1	grass		D11
2017-01-23 17:30:00	50	2.56664	32.1945	1	HS	own	D11
2017-01-23 18:00:00	37	2.56665	32.1945	1	HS	own	D11
2017-01-23 18:30:00	24	2.56666	32.1946	1	HS	own	D11
2017-01-23 19:00:00	25	2.56661	32.1943	1	grass		N11
2017-01-23 19:30:00	31	2.56666	32.1946	1	HS	own	N11
2017-01-23 20:00:00	30	2.56669	32.1946	1	HS	own	N11
2017-01-23 20:30:00	24	2.56672	32.1945	1	HS	own	N11
2017-01-23 21:00:00	34	2.5666	32.1946	1	grass		N11
2017-01-23 21:30:00	27	2.56669	32.1944	1	HS	own	N11
2017-01-23 22:00:00	23	2.56664	32.1946	1	HS	own	N11
2017-01-23 22:30:00	24	2.56673	32.1948	1	grass		N11
2017-01-23 23:00:00	27	2.5664	32.1958	1	HS	other9	N11
2017-01-23 23:30:00	26	2.56731	32.1944	1	crop		N11
2017-01-24	29	2.56779	32.1946	1	grass		N11
2017-01-24 00:30:00	33	2.56866	32.195	1	crop		N11
2017-01-24 01:00:00	22	2.56927	32.1949	1	crop		N11
2017-01-24 01:30:00	23	2.56919	32.1951	1	crop		N11
2017-01-24 02:00:00	24	2.56825	32.1968	1	HS	other11	N11
2017-01-24 02:30:00	25	2.5678	32.197	1	crop		N11
2017-01-24 03:00:00	24	2.56625	32.1956	1	HS	other9	N11
2017-01-24 03:30:00	28	2.5667	32.1947	1	HS	own	N11
2017-01-24 04:00:00	27	2.56659	32.1946	1	grass		N11
2017-01-24 04:30:00	38	2.56687	32.1943	1	grass		N11
2017-01-24 05:00:00	24	2.56648	32.1944	1	grass		N11
2017-01-24 05:30:00	34	2.56656	32.1944	1	HS	own	N11
2017-01-24 06:00:00	24	2.56589	32.1948	1	HS	other7	N11
2017-01-24 07:00:00	25	2.56645	32.1976	1	crop		D12
2017-01-24 07:30:00	25	2.56609	32.1977	1	crop		D12
2017-01-24 08:00:00	25	2.56635	32.1976	1	crop		D12
2017-01-24 08:30:00	25	2.56666	32.1969	1	grass		D12
2017-01-24 09:00:00	33	2.56662	32.1946	1	grass		D12
2017-01-24 09:30:00	34	2.56661	32.1945	1	HS	own	D12
2017-01-24 10:01:00	91	2.56667	32.1945	2	HS	own	D12
2017-01-24 10:30:00	47	2.5667	32.1946	2	HS	own	D12
2017-01-24 11:00:00	49	2.56666	32.1945	2	HS	own	D12
2017-01-24 11:30:00	39	2.56662	32.1945	1	HS	own	D12
2017-01-24 12:00:00	39	2.56668	32.1946	1	HS	own	D12
2017-01-24 12:30:00	33	2.56661	32.1946	1	HS	own	D12
2017-01-24 13:00:00	25	2.56657	32.1945	1	HS	own	D12
2017-01-24 13:30:00	36	2.56663	32.1946	1	HS	own	D12
2017-01-24 14:00:00	33	2.5667	32.1945	2	HS	own	D12
2017-01-24 14:30:00	23	2.56659	32.1946	1	HS	own	D12
2017-01-24 15:00:00	36	2.5666	32.1946	2	grass		D12
2017-01-24 15:30:00	28	2.5666	32.1945	1	HS	own	D12
2017-01-24 16:00:00	41	2.56664	32.1946	1	HS	own	D12
2017-01-24 16:30:00	43	2.56666	32.1945	1	HS	own	D12
2017-01-24 17:00:00	50	2.56658	32.1945	1	HS	own	D12
2017-01-24 17:30:00	37	2.56664	32.1946	1	HS	own	D12
2017-01-24 18:00:00	30	2.56667	32.1944	1	HS	own	D12
2017-01-24 18:31:00	72	2.56659	32.1945	1	HS	own	D12
2017-01-24 19:00:00	28	2.5666	32.1945	1	HS	own	N12
2017-01-24 19:30:00	24	2.56676	32.1946	1	HS	own	N12
2017-01-24 20:00:00	27	2.56661	32.1945	1	HS	own	N12
2017-01-24 20:30:00	30	2.56658	32.1946	1	grass		N12
2017-01-24 21:00:00	25	2.56658	32.1945	1	grass		N12
2017-01-24 21:30:00	39	2.56657	32.1945	2	HS	own	N12
2017-01-24 22:00:00	25	2.56695	32.1944	1	HS	latrine	N12
2017-01-24 22:30:00	25	2.56656	32.1946	1	grass		N12
2017-01-24 23:00:00	27	2.56832	32.1948	1	crop		N12
2017-01-24 23:30:00	25	2.56823	32.1952	1	crop		N12
2017-01-25	27	2.56649	32.1957	1	HS	other9	N12
2017-01-25 00:30:00	33	2.56548	32.1951	1	HS	other7	N12
2017-01-25 01:00:00	24	2.56641	32.1944	1	grass		N12
2017-01-25 01:30:00	50	2.56752	32.1944	1	crop		N12
2017-01-25 02:00:00	24	2.56834	32.1937	1	HS	other15	N12
2017-01-25 02:30:00	24	2.56897	32.1937	1	HS	other17	N12
2017-01-25 03:00:00	24	2.56912	32.1944	1	crop		N12
2017-01-25 04:00:00	24	2.56934	32.1948	1	crop		N12
2017-01-25 04:30:00	29	2.56853	32.1952	1	crop		N12
2017-01-25 05:00:00	24	2.56817	32.1967	1	HS	other11	N12
2017-01-25 05:30:00	26	2.56832	32.1968	1	HS	other11	N12
2017-01-25 06:00:00	24	2.56813	32.1966	1	HS	other11	N12
2017-01-25 06:31:00	98	2.56641	32.1973	1	crop		N12
2017-01-25 07:00:00	24	2.56635	32.1977	1	crop		D13
2017-01-25 08:00:00	29	2.56741	32.1954	1	crop		D13
2017-01-25 08:30:00	24	2.56661	32.1945	1	HS	own	D13
2017-01-25 09:00:00	34	2.56661	32.1946	1	HS	own	D13
2017-01-25 09:30:00	24	2.56667	32.1946	1	HS	own	D13
2017-01-25 10:00:00	34	2.56663	32.1946	1	HS	own	D13
2017-01-25 10:30:00	24	2.56664	32.1946	1	HS	own	D13
2017-01-25 11:00:00	33	2.56664	32.1945	1	HS	own	D13
2017-01-25 11:30:00	34	2.56669	32.1946	3	HS	own	D13
2017-01-25 12:00:00	37	2.56666	32.1945	2	HS	own	D13
2017-01-25 12:30:00	33	2.56657	32.1946	1	grass		D13
2017-01-25 13:00:00	45	2.56658	32.1945	1	grass		D13
2017-01-25 13:30:00	32	2.56661	32.1945	1	HS	own	D13
2017-01-25 14:00:00	33	2.56663	32.1945	1	HS	own	D13
2017-01-25 14:30:00	24	2.56657	32.1945	1	HS	own	D13
2017-01-25 15:00:00	27	2.56661	32.1945	1	HS	own	D13
2017-01-25 15:30:00	26	2.56657	32.1945	1	HS	own	D13
2017-01-25 16:00:00	37	2.56655	32.1945	2	grass		D13
2017-01-25 16:30:00	29	2.56654	32.1945	1	grass		D13
2017-01-25 17:00:00	34	2.56663	32.1945	1	HS	own	D13
2017-01-25 17:30:00	32	2.5666	32.1946	1	HS	own	D13
2017-01-25 18:00:00	49	2.56658	32.1945	2	HS	own	D13
2017-01-25 18:30:00	28	2.56652	32.1945	1	grass		D13
2017-01-25 19:00:00	27	2.56673	32.1945	1	HS	own	N13
2017-01-25 19:30:00	50	2.56663	32.1946	1	HS	own	N13
2017-01-25 20:00:00	28	2.56666	32.1945	1	HS	own	N13
2017-01-25 20:30:00	24	2.56662	32.1946	1	HS	own	N13
2017-01-25 21:00:00	33	2.56654	32.1945	1	grass		N13
2017-01-25 21:30:00	34	2.56673	32.1949	1	grass		N13
2017-01-25 22:00:00	24	2.56731	32.1953	1	crop		N13
2017-01-25 22:30:00	24	2.56577	32.1949	1	HS	other7	N13
2017-01-25 23:00:00	25	2.56545	32.195	1	HS	other7	N13
2017-01-25 23:30:00	29	2.56626	32.1958	1	HS	other9	N13
2017-01-26	31	2.56659	32.1958	1	HS	other9	N13
2017-01-26 00:30:00	24	2.56861	32.1951	1	crop		N13
2017-01-26 01:00:00	24	2.56865	32.1955	1	crop		N13
2017-01-26 01:30:00	24	2.56854	32.1953	1	crop		N13
2017-01-26 02:00:00	24	2.56814	32.1968	1	HS	other11	N13
2017-01-26 02:30:00	24	2.5664	32.1965	1	HS	other19	N13
2017-01-26 03:00:00	25	2.56697	32.1943	1	grass		N13
2017-01-26 04:00:00	23	2.56829	32.1946	1	crop		N13
2017-01-26 04:30:00	22	2.56774	32.1942	1	grass		N13
2017-01-26 05:00:00	24	2.56553	32.1949	1	HS	other7	N13
2017-01-26 05:30:00	28	2.56703	32.1957	1	crop		N13
2017-01-26 06:00:00	24	2.5706	32.1944	1	crop		N13
2017-01-26 06:31:00	81	2.57098	32.1956	1	HS	other2	N13
2017-01-26 07:00:00	24	2.57015	32.1958	1	grass		D14
2017-01-26 08:00:00	34	2.56658	32.1945	1	HS	own	D14
2017-01-26 08:30:00	25	2.56662	32.1945	1	HS	own	D14
2017-01-26 09:00:00	37	2.56661	32.1945	1	HS	own	D14
2017-01-26 09:30:00	32	2.5667	32.1944	1	HS	own	D14
2017-01-26 10:00:00	25	2.56661	32.1945	1	HS	own	D14
2017-01-26 10:30:00	26	2.56662	32.1945	1	HS	own	D14
2017-01-26 11:00:00	34	2.56664	32.1945	1	HS	own	D14
2017-01-26 11:30:00	33	2.56666	32.1946	2	HS	own	D14
2017-01-26 12:00:00	33	2.56654	32.1946	1	grass		D14
2017-01-26 12:30:00	27	2.5666	32.1946	1	HS	own	D14
2017-01-26 13:00:00	33	2.56664	32.1946	1	HS	own	D14
2017-01-26 14:00:00	27	2.56661	32.1946	1	grass		D14
2017-01-26 14:30:00	26	2.56666	32.1946	1	HS	own	D14
2017-01-26 15:00:00	42	2.56656	32.1947	2	grass		D14
2017-01-26 15:30:00	55	2.56663	32.1946	2	HS	own	D14
2017-01-26 16:00:00	51	2.56657	32.1945	2	HS	own	D14
2017-01-26 16:30:00	40	2.56659	32.1946	1	grass		D14
2017-01-26 17:00:00	31	2.5666	32.1945	1	HS	own	D14
2017-01-26 17:30:00	32	2.56657	32.1945	1	HS	own	D14
2017-01-26 18:00:00	31	2.5666	32.1945	1	HS	own	D14
2017-01-26 18:31:00	69	2.56659	32.1945	1	HS	own	D14
2017-01-26 19:00:00	23	2.56662	32.1945	1	HS	own	N14
2017-01-26 19:30:00	22	2.56661	32.1945	1	HS	own	N14
2017-01-26 20:00:00	28	2.5666	32.1946	2	grass		N14
2017-01-26 20:30:00	25	2.56662	32.1946	1	HS	own	N14
2017-01-26 21:00:00	26	2.56662	32.1945	1	HS	own	N14
2017-01-26 21:30:00	24	2.56677	32.1944	1	grass		N14
2017-01-26 22:00:00	36	2.56667	32.1945	1	HS	own	N14
2017-01-26 22:30:00	24	2.56829	32.1948	1	crop		N14
2017-01-26 23:00:00	24	2.56905	32.1951	1	crop		N14
2017-01-26 23:30:00	24	2.56918	32.1945	1	crop		N14
2017-01-27	24	2.56985	32.1937	1	HS	other16	N14
2017-01-27 00:30:00	34	2.5706	32.1943	1	crop		N14
2017-01-27 01:00:00	27	2.57144	32.1961	1	crop		N14
2017-01-27 01:30:00	28	2.57107	32.1948	1	HS	other3	N14
2017-01-27 02:00:00	30	2.56868	32.1936	1	grass		N14
2017-01-27 02:30:00	27	2.56597	32.1957	1	HS	other9	N14
2017-01-27 03:00:00	33	2.56696	32.1952	1	HS	other10	N14
2017-01-27 04:00:00	25	2.56539	32.1949	1	HS	other7	N14
2017-01-27 04:30:00	24	2.5665	32.197	1	grass		N14
2017-01-27 05:00:00	25	2.56565	32.1977	1	HS	other19	N14
2017-01-27 05:30:00	25	2.56563	32.1977	1	HS	other19	N14
2017-01-27 06:00:00	25	2.56627	32.1973	1	crop		N14
2017-01-27 06:30:00	28	2.5681	32.1966	1	HS	other11	N14

## Sheet: pig8
DATETIME	TIMETOFIX	LATITUDE	LONGITUDE	HDOP	land_item	comment	Day_Night_ID
2017-01-22 20:04:00	24	2.57795	31.965	1	HS	other1	N1
2017-01-22 20:34:00	24	2.57788	31.965	1	HS	other1	N1
2017-01-22 21:04:00	24	2.57785	31.965	1	HS	other1	N1
2017-01-22 21:34:00	25	2.5779	31.965	1	grass		N1
2017-01-22 22:04:00	33	2.5779	31.965	1	grass		N1
2017-01-22 22:34:00	35	2.57786	31.965	1	HS	other1	N1
2017-01-22 23:04:00	22	2.57789	31.965	1	HS	other1	N1
2017-01-22 23:34:00	24	2.5779	31.965	1	HS	other1	N1
2017-01-23 00:04:00	29	2.57789	31.965	1	HS	other1	N1
2017-01-23 00:34:00	32	2.57781	31.965	1	HS	other1	N1
2017-01-23 01:04:00	25	2.57781	31.965	1	HS	other1	N1
2017-01-23 01:34:00	35	2.57786	31.965	1	HS	other1	N1
2017-01-23 02:04:00	26	2.57788	31.965	1	HS	other1	N1
2017-01-23 02:34:00	25	2.57784	31.9649	1	HS	other1	N1
2017-01-23 03:00:00	23	2.57783	31.9649	1	HS	other1	N1
2017-01-23 03:31:00	62	2.57788	31.9649	1	HS	other1	N1
2017-01-23 04:00:00	28	2.57785	31.965	1	HS	other1	N1
2017-01-23 04:30:00	23	2.57786	31.965	1	HS	other1	N1
2017-01-23 05:00:00	24	2.57787	31.965	1	HS	other1	N1
2017-01-23 05:30:00	24	2.57787	31.965	1	HS	other1	N1
2017-01-23 06:00:00	24	2.5783	31.9641	1	crop		N1
2017-01-23 07:00:00	25	2.57709	31.9659	1	road		D2
2017-01-23 07:30:00	25	2.57548	31.9658	1	HS	other2	D2
2017-01-23 08:01:00	94	2.57473	31.9658	1	grass		D2
2017-01-23 08:30:00	26	2.57773	31.9651	1	grass		D2
2017-01-23 09:00:00	24	2.57545	31.9657	1	HS	other2	D2
2017-01-23 09:30:00	34	2.57558	31.9658	1	HS	other2	D2
2017-01-23 10:00:00	35	2.57554	31.9658	1	HS	other2	D2
2017-01-23 10:30:00	25	2.57538	31.9657	1	HS	other2	D2
2017-01-23 11:00:00	34	2.57537	31.9657	1	HS	other2	D2
2017-01-23 11:30:00	23	2.57537	31.9657	1	HS	other2	D2
2017-01-23 12:00:00	30	2.57536	31.9657	1	HS	other2	D2
2017-01-23 12:30:00	34	2.57535	31.9657	2	HS	other2	D2
2017-01-23 13:00:00	35	2.57538	31.9658	1	HS	other2	D2
2017-01-23 14:00:00	24	2.57995	31.9638	1	crop		D2
2017-01-23 14:30:00	34	2.57875	31.9645	1	HS	own	D2
2017-01-23 15:00:00	29	2.57879	31.9645	1	HS	own	D2
2017-01-23 15:30:00	24	2.57948	31.9639	1	grass		D2
2017-01-23 16:00:00	26	2.57552	31.966	1	HS	other2	D2
2017-01-23 16:30:00	25	2.57554	31.9659	1	HS	other2	D2
2017-01-23 17:00:00	31	2.57551	31.966	1	HS	other2	D2
2017-01-23 17:30:00	25	2.57519	31.9658	1	HS	other2	D2
2017-01-23 18:00:00	23	2.57522	31.9658	1	HS	other2	D2
2017-01-23 18:30:00	24	2.57423	31.9669	1	grass		D2
2017-01-23 19:00:00	24	2.57536	31.9657	1	HS	other2	N2
2017-01-23 19:30:00	49	2.57538	31.9656	1	HS	other2	N2
2017-01-23 20:00:00	34	2.57563	31.9657	1	HS	other2	N2
2017-01-23 20:30:00	24	2.57558	31.9658	1	HS	other2	N2
2017-01-23 21:00:00	23	2.57541	31.9657	1	HS	other2	N2
2017-01-23 21:30:00	25	2.57556	31.9657	1	HS	other2	N2
2017-01-23 22:00:00	36	2.57551	31.9657	1	HS	other2	N2
2017-01-23 22:30:00	30	2.57557	31.9657	1	HS	other2	N2
2017-01-23 23:00:00	33	2.57556	31.9657	1	HS	other2	N2
2017-01-23 23:30:00	27	2.57557	31.9657	1	HS	other2	N2
2017-01-24	27	2.57559	31.9657	1	HS	other2	N2
2017-01-24 00:30:00	30	2.57557	31.9657	1	HS	other2	N2
2017-01-24 01:00:00	27	2.57557	31.9657	1	HS	other2	N2
2017-01-24 01:30:00	37	2.57558	31.9657	1	HS	other2	N2
2017-01-24 02:00:00	26	2.57554	31.9657	1	HS	other2	N2
2017-01-24 02:30:00	31	2.57554	31.9657	1	HS	other2	N2
2017-01-24 03:00:00	24	2.5753	31.9657	1	HS	other2	N2
2017-01-24 03:30:00	25	2.57534	31.9656	1	HS	other2	N2
2017-01-24 04:00:00	34	2.5753	31.9656	2	HS	other2	N2
2017-01-24 04:30:00	24	2.57549	31.9658	1	HS	other2	N2
2017-01-24 05:00:00	32	2.57546	31.9657	1	HS	other2	N2
2017-01-24 05:30:00	30	2.57532	31.9657	1	HS	other2	N2
2017-01-24 06:00:00	22	2.57607	31.967	1	crop		N2
2017-01-24 07:00:00	23	2.57515	31.9657	1	HS	other2	D3
2017-01-24 07:30:00	24	2.57556	31.9665	1	road		D3
2017-01-24 08:01:00	76	2.57578	31.9671	1	crop		D3
2017-01-24 08:30:00	25	2.57451	31.9653	1	grass		D3
2017-01-24 09:00:00	33	2.57478	31.9637	1	grass		D3
2017-01-24 09:30:00	33	2.57535	31.9657	1	HS	other2	D3
2017-01-24 10:00:00	25	2.57538	31.9657	1	HS	other2	D3
2017-01-24 10:30:00	24	2.5754	31.9657	1	HS	other2	D3
2017-01-24 11:00:00	25	2.57542	31.9657	1	HS	other2	D3
2017-01-24 11:30:00	34	2.57537	31.9657	1	HS	other2	D3
2017-01-24 12:00:00	35	2.57545	31.9657	1	HS	other2	D3
2017-01-24 12:30:00	33	2.57539	31.9657	1	HS	other2	D3
2017-01-24 13:01:00	74	2.57537	31.9657	1	HS	other2	D3
2017-01-24 13:30:00	32	2.57534	31.9658	1	HS	other2	D3
2017-01-24 14:00:00	25	2.57535	31.9657	1	HS	other2	D3
2017-01-24 14:30:00	26	2.57958	31.964	1	waterpoint		D3
2017-01-24 15:00:00	25	2.57863	31.9645	1	HS	own	D3
2017-01-24 15:30:00	25	2.57525	31.9658	1	HS	other2	D3
2017-01-24 16:00:00	34	2.57536	31.9657	1	HS	other2	D3
2017-01-24 16:30:00	37	2.57535	31.9657	1	HS	other2	D3
2017-01-24 17:00:00	25	2.57523	31.9658	1	HS	other2	D3
2017-01-24 17:30:00	28	2.57557	31.9659	1	HS	other2	D3
2017-01-24 18:00:00	37	2.57551	31.966	1	HS	other2	D3
2017-01-24 18:31:00	104	2.57523	31.9659	1	HS	other2	D3
2017-01-24 19:00:00	26	2.57476	31.9669	1	grass		N3
2017-01-24 19:30:00	25	2.57512	31.9657	1	HS	other2	N3
2017-01-24 20:00:00	24	2.57515	31.9657	1	HS	other2	N3
2017-01-24 20:30:00	34	2.57579	31.9671	1	crop		N3
2017-01-24 21:00:00	28	2.57555	31.9658	1	HS	other2	N3
2017-01-24 21:30:00	24	2.57552	31.9657	1	HS	other2	N3
2017-01-24 22:00:00	27	2.57551	31.9657	1	HS	other2	N3
2017-01-24 22:30:00	34	2.57551	31.9657	1	HS	other2	N3
2017-01-24 23:00:00	24	2.57553	31.9658	1	HS	other2	N3
2017-01-24 23:30:00	24	2.57554	31.9658	1	HS	other2	N3
2017-01-25	24	2.57552	31.9658	1	HS	other2	N3
2017-01-25 00:30:00	25	2.57543	31.9657	1	HS	other2	N3
2017-01-25 01:00:00	28	2.5754	31.9657	1	HS	other2	N3
2017-01-25 01:30:00	34	2.57537	31.9657	1	HS	other2	N3
2017-01-25 02:00:00	26	2.57538	31.9656	1	HS	other2	N3
2017-01-25 02:30:00	24	2.5754	31.9657	1	HS	other2	N3
2017-01-25 03:00:00	25	2.57538	31.9657	2	HS	other2	N3
2017-01-25 03:30:00	33	2.57533	31.9657	1	HS	other2	N3
2017-01-25 04:00:00	32	2.57531	31.9657	2	HS	other2	N3
2017-01-25 04:30:00	24	2.57533	31.9659	1	HS	other2	N3
2017-01-25 05:00:00	24	2.57551	31.9657	1	HS	other2	N3
2017-01-25 05:30:00	24	2.5754	31.9657	1	HS	other2	N3
2017-01-25 06:00:00	25	2.57531	31.9657	1	HS	other2	N3
2017-01-25 06:31:00	70	2.57577	31.967	1	crop		N3
2017-01-25 07:00:00	25	2.57547	31.9658	1	HS	other2	D4
2017-01-25 08:30:00	25	2.57522	31.9657	1	HS	other2	D4
2017-01-25 09:00:00	25	2.57536	31.9657	1	HS	other2	D4
2017-01-25 09:30:00	34	2.57562	31.9657	1	HS	other2	D4
2017-01-25 10:00:00	25	2.57518	31.9657	1	HS	other2	D4
2017-01-25 10:30:00	25	2.5756	31.9659	1	HS	other2	D4
2017-01-25 11:00:00	34	2.57541	31.9657	1	HS	other2	D4
2017-01-25 11:30:00	22	2.57539	31.9657	1	HS	other2	D4
2017-01-25 12:00:00	33	2.57537	31.9657	1	HS	other2	D4
2017-01-25 12:30:00	34	2.57541	31.9657	1	HS	other2	D4
2017-01-25 13:00:00	34	2.5754	31.9657	1	HS	other2	D4
2017-01-25 13:30:00	26	2.57535	31.9657	1	HS	other2	D4
2017-01-25 14:00:00	24	2.57535	31.9657	1	HS	other2	D4
2017-01-25 14:30:00	34	2.57541	31.966	1	HS	other2	D4
2017-01-25 15:00:00	38	2.57562	31.9659	1	HS	other2	D4
2017-01-25 15:30:00	33	2.57551	31.966	1	HS	other2	D4
2017-01-25 16:00:00	35	2.57555	31.966	1	HS	other2	D4
2017-01-25 16:30:00	34	2.5756	31.9658	1	HS	other2	D4
2017-01-25 17:00:00	25	2.57518	31.9657	1	HS	other2	D4
2017-01-25 17:30:00	26	2.57535	31.9658	1	HS	other2	D4
2017-01-25 18:00:00	24	2.57488	31.9668	1	grass		D4
2017-01-25 19:00:00	25	2.57493	31.9646	1	grass		N4
2017-01-25 19:30:00	25	2.57562	31.9657	1	HS	other2	N4
2017-01-25 20:00:00	25	2.57536	31.9657	1	HS	other2	N4
2017-01-25 20:30:00	27	2.5753	31.9662	1	road		N4
2017-01-25 21:00:00	24	2.57525	31.966	1	HS	other2	N4
2017-01-25 21:30:00	32	2.57558	31.9657	1	HS	other2	N4
2017-01-25 22:00:00	34	2.57543	31.9657	1	HS	other2	N4
2017-01-25 22:30:00	23	2.57541	31.9657	1	HS	other2	N4
2017-01-25 23:00:00	33	2.57537	31.9657	2	HS	other2	N4
2017-01-25 23:30:00	29	2.57538	31.9657	1	HS	other2	N4
2017-01-26	29	2.57537	31.9657	1	HS	other2	N4
2017-01-26 00:30:00	28	2.57529	31.9657	1	HS	other2	N4
2017-01-26 01:00:00	29	2.57529	31.9657	1	HS	other2	N4
2017-01-26 01:30:00	24	2.57533	31.9658	1	HS	other2	N4
2017-01-26 02:00:00	36	2.57532	31.9657	1	HS	other2	N4
2017-01-26 02:30:00	24	2.5754	31.9657	1	HS	other2	N4
2017-01-26 03:00:00	24	2.5754	31.9657	1	HS	other2	N4
2017-01-26 03:30:00	24	2.5754	31.9657	1	HS	other2	N4
2017-01-26 04:00:00	34	2.57534	31.9657	1	HS	other2	N4
2017-01-26 04:30:00	25	2.57537	31.9657	1	HS	other2	N4
2017-01-26 05:00:00	28	2.57534	31.9657	1	HS	other2	N4
2017-01-26 05:30:00	31	2.57535	31.9657	1	HS	other2	N4
2017-01-26 06:00:00	24	2.57536	31.9657	1	HS	other2	N4
2017-01-26 07:00:00	24	2.57556	31.9668	1	grass		D5
2017-01-26 08:30:00	22	2.57369	31.9654	1	crop		D5
2017-01-26 09:00:00	24	2.57559	31.9658	1	HS	other2	D5
2017-01-26 09:30:00	26	2.57552	31.9657	1	HS	other2	D5
2017-01-26 10:00:00	26	2.57518	31.9657	1	HS	other2	D5
2017-01-26 11:00:00	34	2.57542	31.9657	1	HS	other2	D5
2017-01-26 11:30:00	25	2.57538	31.9657	1	HS	other2	D5
2017-01-26 12:00:00	25	2.57537	31.9657	2	HS	other2	D5
2017-01-26 12:30:00	25	2.57537	31.9657	1	HS	other2	D5
2017-01-26 13:00:00	33	2.57538	31.9657	1	HS	other2	D5
2017-01-26 13:30:00	23	2.57537	31.9657	1	HS	other2	D5
2017-01-26 14:00:00	23	2.5754	31.9657	1	HS	other2	D5
2017-01-26 14:30:00	23	2.57537	31.9657	1	HS	other2	D5
2017-01-26 15:00:00	33	2.57533	31.9658	1	HS	other2	D5
2017-01-26 15:30:00	25	2.57534	31.9657	1	HS	other2	D5
2017-01-26 16:00:00	25	2.57531	31.9657	1	HS	other2	D5
2017-01-26 16:30:00	25	2.57513	31.9657	1	HS	other2	D5
2017-01-26 17:00:00	26	2.57561	31.9661	1	HS	other2	D5
2017-01-26 17:30:00	30	2.57469	31.9657	1	grass		D5
2017-01-26 18:00:00	26	2.57513	31.9647	1	crop		D5
2017-01-26 19:00:00	25	2.57516	31.9657	1	HS	other2	N5
2017-01-26 19:30:00	25	2.57529	31.9659	1	HS	other2	N5
2017-01-26 20:00:00	25	2.57571	31.9657	1	HS	other2	N5
2017-01-26 20:30:00	24	2.57542	31.9657	1	HS	other2	N5
2017-01-26 21:00:00	28	2.57542	31.9657	1	HS	other2	N5
2017-01-26 21:30:00	34	2.57538	31.9657	1	HS	other2	N5
2017-01-26 22:00:00	36	2.57539	31.9656	1	HS	other2	N5
2017-01-26 22:30:00	22	2.57535	31.9657	2	HS	other2	N5
2017-01-26 23:00:00	30	2.57538	31.9657	1	HS	other2	N5
2017-01-26 23:30:00	26	2.57537	31.9657	1	HS	other2	N5
2017-01-27	30	2.57534	31.9657	1	HS	other2	N5
2017-01-27 00:30:00	25	2.57534	31.9657	1	HS	other2	N5
2017-01-27 01:00:00	25	2.57536	31.9657	1	HS	other2	N5
2017-01-27 01:30:00	28	2.57538	31.9657	1	HS	other2	N5
2017-01-27 02:00:00	25	2.57542	31.9657	1	HS	other2	N5
2017-01-27 02:30:00	34	2.57537	31.9657	1	HS	other2	N5
2017-01-27 03:00:00	24	2.57539	31.9657	1	HS	other2	N5
2017-01-27 03:31:00	72	2.57539	31.9657	1	HS	other2	N5
2017-01-27 04:00:00	23	2.57536	31.9657	1	HS	other2	N5
2017-01-27 04:30:00	33	2.57538	31.9657	1	HS	other2	N5
2017-01-27 05:00:00	27	2.57533	31.9657	1	HS	other2	N5
2017-01-27 05:30:00	24	2.57533	31.9657	1	HS	other2	N5
2017-01-27 06:00:00	24	2.57523	31.9657	1	HS	other2	N5
2017-01-27 06:30:00	25	2.57479	31.966	1	grass		N5
2017-01-27 07:00:00	33	2.57481	31.9667	1	grass		D6
2017-01-27 08:30:00	25	2.57594	31.965	1	crop		D6
2017-01-27 09:00:00	25	2.57573	31.9657	1	HS	rubbish poin	D6
2017-01-27 09:30:00	28	2.57534	31.9657	1	HS	other2	D6
2017-01-27 10:00:00	25	2.57541	31.9657	1	HS	other2	D6
2017-01-27 10:30:00	26	2.57544	31.9657	2	HS	other2	D6
2017-01-27 11:00:00	35	2.57539	31.9657	1	HS	other2	D6
2017-01-27 11:30:00	25	2.57536	31.9657	1	HS	other2	D6
2017-01-27 12:00:00	25	2.57537	31.9657	1	HS	other2	D6
2017-01-27 12:30:00	30	2.57874	31.9644	1	HS	own	D6
2017-01-27 13:00:00	34	2.57881	31.9646	1	HS	own	D6
2017-01-27 13:30:00	33	2.57875	31.9645	1	HS	own	D6
2017-01-27 14:00:00	25	2.57875	31.9645	1	HS	own	D6
2017-01-27 14:30:00	27	2.57871	31.9645	1	HS	own	D6
2017-01-27 15:00:00	33	2.5788	31.9645	1	HS	own	D6
2017-01-27 15:30:00	27	2.57874	31.9645	1	HS	own	D6
2017-01-27 16:00:00	25	2.57873	31.9644	1	HS	own	D6
2017-01-27 16:30:00	27	2.57867	31.9645	1	HS	own	D6
2017-01-27 17:00:00	27	2.57874	31.9645	1	HS	own	D6
2017-01-27 17:30:00	26	2.5787	31.9644	1	HS	own	D6
2017-01-27 18:00:00	33	2.57873	31.9644	1	HS	own	D6
2017-01-27 18:30:00	30	2.57876	31.9645	1	HS	own	D6
2017-01-27 19:00:00	24	2.57873	31.9645	1	HS	own	N6
2017-01-27 19:30:00	25	2.57877	31.9645	1	HS	own	N6
2017-01-27 20:00:00	27	2.57877	31.9645	1	HS	own	N6
2017-01-27 20:30:00	33	2.57879	31.9645	1	HS	own	N6
2017-01-27 21:00:00	23	2.57874	31.9645	1	HS	own	N6
2017-01-27 21:30:00	25	2.57869	31.9645	2	HS	own	N6
2017-01-27 22:00:00	30	2.57873	31.9645	1	HS	own	N6
2017-01-27 22:30:00	28	2.57877	31.9645	1	HS	own	N6
2017-01-27 23:00:00	27	2.57875	31.9645	1	HS	own	N6
2017-01-27 23:30:00	33	2.57873	31.9644	1	HS	own	N6
2017-01-28	37	2.57872	31.9644	1	HS	own	N6
2017-01-28 00:30:00	33	2.57877	31.9645	1	HS	own	N6
2017-01-28 01:00:00	29	2.57877	31.9645	1	HS	own	N6
2017-01-28 01:30:00	30	2.57874	31.9645	1	HS	own	N6
2017-01-28 02:00:00	53	2.57884	31.9645	1	HS	own	N6
2017-01-28 02:30:00	25	2.57878	31.9645	1	HS	own	N6
2017-01-28 03:00:00	29	2.57879	31.9645	1	HS	own	N6
2017-01-28 03:30:00	34	2.57873	31.9645	1	HS	own	N6
2017-01-28 04:00:00	29	2.57873	31.9645	1	HS	own	N6
2017-01-28 04:30:00	27	2.57872	31.9645	1	HS	own	N6
2017-01-28 05:00:00	30	2.57883	31.9646	1	HS	own	N6
2017-01-28 05:30:00	29	2.57874	31.9645	2	HS	own	N6
2017-01-28 06:00:00	38	2.57874	31.9645	1	HS	own	N6
2017-01-28 06:30:00	26	2.57872	31.9645	1	HS	own	N6
2017-01-28 07:00:00	24	2.57871	31.9645	1	HS	own	D7
2017-01-28 07:31:00	72	2.57871	31.9645	1	HS	own	D7
2017-01-28 08:01:00	66	2.5787	31.9645	1	HS	own	D7
2017-01-28 08:30:00	23	2.57876	31.9645	1	HS	own	D7
2017-01-28 09:00:00	24	2.57876	31.9645	1	HS	own	D7
2017-01-28 09:30:00	25	2.57877	31.9645	2	HS	own	D7
2017-01-28 10:00:00	27	2.57877	31.9646	1	HS	own	D7
2017-01-28 10:30:00	33	2.57877	31.9645	1	HS	own	D7
2017-01-28 11:00:00	38	2.57876	31.9644	1	HS	own	D7
2017-01-28 11:30:00	25	2.57877	31.9644	1	HS	own	D7
2017-01-28 12:00:00	32	2.57881	31.9645	1	HS	own	D7
2017-01-28 12:30:00	25	2.57877	31.9645	1	HS	own	D7
2017-01-28 13:00:00	31	2.57881	31.9645	1	HS	own	D7
2017-01-28 13:30:00	25	2.57876	31.9645	1	HS	own	D7
2017-01-28 14:00:00	26	2.57876	31.9646	1	HS	own	D7
2017-01-28 14:30:00	25	2.57877	31.9645	1	HS	own	D7
2017-01-28 15:00:00	27	2.57873	31.9645	1	HS	own	D7
2017-01-28 15:30:00	27	2.57876	31.9645	1	HS	own	D7
2017-01-28 16:00:00	29	2.57877	31.9644	1	HS	own	D7
2017-01-28 16:30:00	31	2.57872	31.9644	1	HS	own	D7
2017-01-28 17:00:00	34	2.57872	31.9645	1	HS	own	D7
2017-01-28 17:30:00	23	2.57876	31.9645	1	HS	own	D7
2017-01-28 18:00:00	30	2.57873	31.9644	1	HS	own	D7
2017-01-28 18:30:00	24	2.57876	31.9644	1	HS	own	D7
2017-01-28 19:00:00	30	2.57877	31.9644	1	HS	own	N7
2017-01-28 19:30:00	30	2.57877	31.9644	1	HS	own	N7
2017-01-28 20:00:00	34	2.5788	31.9644	1	HS	own	N7
2017-01-28 20:30:00	28	2.57879	31.9645	1	HS	own	N7
2017-01-28 21:00:00	25	2.57872	31.9645	1	HS	own	N7
2017-01-28 21:30:00	25	2.57874	31.9645	1	HS	own	N7
2017-01-28 22:00:00	41	2.57874	31.9645	1	HS	own	N7
2017-01-28 22:30:00	34	2.57876	31.9645	1	HS	own	N7
2017-01-28 23:00:00	27	2.57875	31.9645	1	HS	own	N7
2017-01-28 23:30:00	30	2.57874	31.9645	1	HS	own	N7
2017-01-29	26	2.57872	31.9645	1	HS	own	N7
2017-01-29 00:30:00	34	2.57876	31.9645	1	HS	own	N7
2017-01-29 01:00:00	26	2.57877	31.9646	1	HS	own	N7
2017-01-29 01:30:00	33	2.57875	31.9645	2	HS	own	N7
2017-01-29 02:00:00	37	2.57875	31.9645	1	HS	own	N7
2017-01-29 02:30:00	26	2.57875	31.9645	1	HS	own	N7
2017-01-29 03:00:00	25	2.57882	31.9645	1	HS	own	N7
2017-01-29 03:30:00	26	2.57874	31.9646	1	HS	own	N7
2017-01-29 04:00:00	25	2.57877	31.9645	1	HS	own	N7
2017-01-29 04:30:00	50	2.5788	31.9645	2	HS	own	N7
2017-01-29 05:00:00	24	2.57875	31.9645	1	HS	own	N7
2017-01-29 05:30:00	26	2.57873	31.9645	1	HS	own	N7
2017-01-29 06:00:00	32	2.57873	31.9646	1	HS	own	N7
2017-01-29 06:30:00	24	2.57874	31.9645	1	HS	own	N7
2017-01-29 07:00:00	25	2.57875	31.9645	1	HS	own	D8
2017-01-29 07:30:00	33	2.57883	31.9645	1	HS	own	D8
2017-01-29 08:00:00	25	2.57875	31.9645	1	HS	own	D8
2017-01-29 08:30:00	29	2.57868	31.9645	1	HS	own	D8
2017-01-29 09:00:00	25	2.57876	31.9645	1	HS	own	D8
2017-01-29 09:30:00	34	2.57875	31.9645	1	HS	own	D8
2017-01-29 10:00:00	25	2.57878	31.9645	1	HS	own	D8
2017-01-29 10:30:00	33	2.57881	31.9644	1	HS	own	D8
2017-01-29 11:00:00	35	2.57875	31.9645	1	HS	own	D8
2017-01-29 11:30:00	24	2.57878	31.9645	1	HS	own	D8
2017-01-29 12:00:00	33	2.57879	31.9645	1	HS	own	D8
2017-01-29 12:30:00	34	2.5788	31.9645	1	HS	own	D8
2017-01-29 13:01:00	66	2.57878	31.9645	1	HS	own	D8
2017-01-29 13:30:00	23	2.57877	31.9645	1	HS	own	D8
2017-01-29 14:00:00	30	2.57871	31.9645	1	HS	own	D8
2017-01-29 14:30:00	35	2.57876	31.9645	1	HS	own	D8
2017-01-29 15:00:00	25	2.57877	31.9645	1	HS	own	D8
2017-01-29 15:30:00	26	2.57877	31.9645	1	HS	own	D8
2017-01-29 16:00:00	27	2.57875	31.9645	1	HS	own	D8
2017-01-29 16:30:00	28	2.57876	31.9646	1	HS	own	D8
2017-01-29 17:00:00	34	2.57875	31.9644	1	HS	own	D8
2017-01-29 17:30:00	25	2.5787	31.9645	1	HS	own	D8
2017-01-29 18:00:00	33	2.57875	31.9644	1	HS	own	D8
2017-01-29 18:30:00	25	2.57876	31.9644	1	HS	own	D8
2017-01-29 19:00:00	25	2.57874	31.9645	1	HS	own	N8
2017-01-29 19:30:00	25	2.57869	31.9644	1	HS	own	N8
2017-01-29 20:00:00	34	2.57876	31.9645	1	HS	own	N8
2017-01-29 20:30:00	22	2.57873	31.9645	1	HS	own	N8
2017-01-29 21:00:00	24	2.57874	31.9644	1	HS	own	N8
2017-01-29 21:30:00	27	2.57877	31.9646	1	HS	own	N8
2017-01-29 22:00:00	27	2.57875	31.9645	1	HS	own	N8
2017-01-29 22:30:00	30	2.57876	31.9646	1	HS	own	N8
2017-01-29 23:00:00	27	2.57871	31.9645	1	HS	own	N8
2017-01-29 23:30:00	27	2.57878	31.9645	1	HS	own	N8
2017-01-30	33	2.57864	31.9645	1	HS	own	N8
2017-01-30 00:30:00	31	2.57865	31.9645	1	HS	own	N8
2017-01-30 01:00:00	25	2.57875	31.9645	1	HS	own	N8
2017-01-30 01:30:00	25	2.57873	31.9645	1	HS	own	N8
2017-01-30 02:00:00	34	2.57877	31.9645	1	HS	own	N8
2017-01-30 02:30:00	25	2.57875	31.9645	1	HS	own	N8
2017-01-30 03:00:00	27	2.57875	31.9645	1	HS	own	N8
2017-01-30 03:30:00	35	2.57874	31.9645	1	HS	own	N8
2017-01-30 04:00:00	37	2.57872	31.9644	1	HS	own	N8
2017-01-30 04:30:00	25	2.57885	31.9646	2	HS	own	N8
2017-01-30 05:00:00	25	2.57874	31.9645	1	HS	own	N8
2017-01-30 05:30:00	33	2.5788	31.9645	1	HS	own	N8
2017-01-30 06:01:00	92	2.57872	31.9645	1	HS	own	N8
2017-01-30 06:30:00	25	2.57873	31.9645	1	HS	own	N8
2017-01-30 07:00:00	24	2.57875	31.9645	1	HS	own	D9
2017-01-30 07:31:00	65	2.57876	31.9644	1	HS	own	D9
2017-01-30 08:00:00	26	2.57873	31.9645	1	HS	own	D9
2017-01-30 08:30:00	25	2.57877	31.9645	1	HS	own	D9
2017-01-30 09:00:00	33	2.57874	31.9645	1	HS	own	D9
2017-01-30 09:30:00	23	2.57874	31.9645	1	HS	own	D9
2017-01-30 10:00:00	25	2.57874	31.9645	1	HS	own	D9
2017-01-30 10:30:00	33	2.57878	31.9645	1	HS	own	D9
2017-01-30 11:00:00	32	2.57876	31.9645	1	HS	own	D9
2017-01-30 11:30:00	34	2.57876	31.9646	1	HS	own	D9
2017-01-30 12:00:00	33	2.57874	31.9645	1	HS	own	D9
2017-01-30 12:30:00	24	2.57872	31.9646	1	HS	own	D9
2017-01-30 13:01:00	70	2.57877	31.9647	1	HS	own	D9
2017-01-30 13:30:00	23	2.57872	31.9645	1	HS	own	D9
2017-01-30 14:00:00	28	2.57876	31.9645	1	HS	own	D9
2017-01-30 14:30:00	26	2.57877	31.9645	1	HS	own	D9
2017-01-30 15:00:00	24	2.57874	31.9645	1	HS	own	D9
2017-01-30 15:30:00	34	2.57871	31.9646	1	HS	own	D9
2017-01-30 16:00:00	29	2.57873	31.9645	1	HS	own	D9
2017-01-30 16:30:00	27	2.57874	31.9645	1	HS	own	D9
2017-01-30 17:00:00	30	2.57872	31.9644	1	HS	own	D9
2017-01-30 17:30:00	27	2.57875	31.9645	1	HS	own	D9
2017-01-30 18:01:00	69	2.57879	31.9645	1	HS	own	D9
2017-01-30 18:30:00	27	2.57873	31.9645	1	HS	own	D9

## Sheet: pig9
DATETIME	TIMETOFIX	LATITUDE	LONGITUDE	HDOP	land_item	comment	Day_Night_ID
2017-03-02 20:18:00	25	2.55542	31.8937	1	HS	own	N1
2017-03-02 20:38:00	25	2.55561	31.8938	1	HS	own	N1
2017-03-02 20:58:00	25	2.55561	31.8939	1	HS	own	N1
2017-03-02 21:18:00	24	2.55554	31.8939	1	HS	own	N1
2017-03-02 21:38:00	24	2.55552	31.894	1	HS	own	N1
2017-03-02 21:58:00	24	2.55555	31.8939	1	HS	own	N1
2017-03-02 22:18:00	24	2.55553	31.894	1	grass		N1
2017-03-02 22:38:00	24	2.55552	31.8939	1	HS	own	N1
2017-03-02 22:58:00	27	2.55551	31.894	1	grass		N1
2017-03-02 23:18:00	39	2.55551	31.894	1	grass		N1
2017-03-02 23:38:00	24	2.55549	31.8939	1	HS	own	N1
2017-03-02 23:58:00	24	2.55549	31.8939	1	HS	own	N1
2017-03-03 00:18:00	24	2.55555	31.8939	1	HS	own	N1
2017-03-03 00:38:00	34	2.55555	31.8939	1	HS	own	N1
2017-03-03 00:58:00	27	2.55552	31.894	1	HS	own	N1
2017-03-03 01:18:00	26	2.55557	31.8938	1	HS	own	N1
2017-03-03 01:38:00	28	2.5556	31.8938	1	HS	own	N1
2017-03-03 01:58:00	27	2.55551	31.8939	1	HS	own	N1
2017-03-03 02:30:00	46	2.55547	31.894	1	grass		N1
2017-03-03 03:00:00	26	2.55552	31.8939	1	HS	own	N1
2017-03-03 03:30:00	26	2.55549	31.8938	1	HS	own	N1
2017-03-03 04:00:00	24	2.55547	31.8939	2	HS	own	N1
2017-03-03 04:30:00	34	2.55549	31.8939	1	HS	own	N1
2017-03-03 05:00:00	25	2.5555	31.8939	1	HS	own	N1
2017-03-03 05:30:00	25	2.55536	31.8938	1	grass		N1
2017-03-03 06:00:00	24	2.55609	31.8942	1	HS	other1	N1
2017-03-03 06:30:00	25	2.55579	31.8936	1	HS	other2	N1
2017-03-03 07:00:00	31	2.55477	31.8936	1	grass		D2
2017-03-03 07:30:00	26	2.55554	31.8934	1	HS	own	D2
2017-03-03 08:00:00	34	2.55595	31.894	1	grass		D2
2017-03-03 08:30:00	24	2.55683	31.8939	1	crop		D2
2017-03-03 09:00:00	34	2.55527	31.8932	1	grass		D2
2017-03-03 09:30:00	30	2.55521	31.893	1	grass		D2
2017-03-03 10:00:00	34	2.55556	31.893	1	grass		D2
2017-03-03 10:30:00	26	2.55551	31.8936	1	HS	own	D2
2017-03-03 11:00:00	26	2.55549	31.8944	1	grass		D2
2017-03-03 11:30:00	34	2.55549	31.8943	1	grass		D2
2017-03-03 12:00:00	32	2.55547	31.8943	1	grass		D2
2017-03-03 12:30:00	33	2.55552	31.8942	1	grass		D2
2017-03-03 13:00:00	27	2.55549	31.8942	1	grass		D2
2017-03-03 13:30:00	34	2.55593	31.8941	1	grass		D2
2017-03-03 14:00:00	24	2.55575	31.8936	1	HS	own	D2
2017-03-03 14:30:00	29	2.55576	31.8937	1	HS	own	D2
2017-03-03 15:00:00	24	2.55557	31.894	1	grass		D2
2017-03-03 15:30:00	34	2.55556	31.8937	1	HS	own	D2
2017-03-03 16:00:00	32	2.55582	31.8945	1	grass		D2
2017-03-03 16:30:00	29	2.55565	31.8936	1	HS	own	D2
2017-03-03 17:00:00	25	2.55543	31.8929	1	grass		D2
2017-03-03 17:30:00	28	2.55514	31.893	1	grass		D2
2017-03-03 18:00:00	24	2.55551	31.8936	1	HS	own	D2
2017-03-03 18:30:00	32	2.55531	31.8939	1	grass		D2
2017-03-03 19:00:00	24	2.55548	31.8941	1	grass		N2
2017-03-03 19:30:00	26	2.55551	31.8937	1	HS	own	N2
2017-03-03 20:00:00	24	2.5556	31.8938	1	HS	own	N2
2017-03-03 20:30:00	24	2.55556	31.894	2	grass		N2
2017-03-03 21:00:00	51	2.55557	31.8939	1	HS	own	N2
2017-03-03 21:30:00	24	2.55556	31.8939	1	HS	own	N2
2017-03-03 22:00:00	24	2.55555	31.8939	1	HS	own	N2
2017-03-03 22:30:00	25	2.55554	31.8939	1	HS	own	N2
2017-03-03 23:00:00	24	2.55558	31.894	1	HS	own	N2
2017-03-03 23:30:00	24	2.55555	31.8939	1	HS	own	N2
2017-03-04	32	2.55546	31.8938	1	HS	own	N2
2017-03-04 00:30:00	24	2.55551	31.8939	1	HS	own	N2
2017-03-04 01:00:00	24	2.55555	31.8939	1	HS	own	N2
2017-03-04 01:30:00	25	2.55552	31.8939	1	HS	own	N2
2017-03-04 02:00:00	25	2.55552	31.8939	1	HS	own	N2
2017-03-04 02:30:00	24	2.55552	31.8939	1	HS	own	N2
2017-03-04 03:00:00	34	2.55557	31.8939	1	HS	own	N2
2017-03-04 03:30:00	22	2.5555	31.8939	1	HS	own	N2
2017-03-04 04:00:00	25	2.5555	31.8939	1	HS	own	N2
2017-03-04 04:30:00	25	2.5555	31.8939	1	HS	own	N2
2017-03-04 05:00:00	24	2.55552	31.8939	1	HS	own	N2
2017-03-04 05:31:00	83	2.5556	31.8939	1	HS	own	N2
2017-03-04 06:00:00	34	2.55628	31.8946	1	HS	other1	N2
2017-03-04 06:30:00	27	2.55563	31.8936	1	HS	own	N2
2017-03-04 07:00:00	27	2.55512	31.8929	1	grass		D3
2017-03-04 07:30:00	32	2.55571	31.8933	1	HS	own_latrine	D3
2017-03-04 08:00:00	25	2.55549	31.8941	1	grass		D3
2017-03-04 08:30:00	23	2.55632	31.8943	1	HS	other1	D3
2017-03-04 09:00:00	26	2.55521	31.893	1	grass		D3
2017-03-04 09:30:00	40	2.55554	31.893	1	grass		D3
2017-03-04 10:00:00	24	2.55554	31.8936	1	HS	own	D3
2017-03-04 10:30:00	27	2.55487	31.893	1	grass		D3
2017-03-04 11:00:00	26	2.55496	31.893	1	grass		D3
2017-03-04 11:30:00	37	2.55517	31.8933	1	grass		D3
2017-03-04 12:00:00	23	2.55539	31.8938	1	grass		D3
2017-03-04 12:30:00	24	2.55551	31.8937	1	HS	own	D3
2017-03-04 13:00:00	24	2.55561	31.8934	1	grass		D3
2017-03-04 13:30:00	51	2.55549	31.8935	1	HS	own	D3
2017-03-04 14:00:00	22	2.55546	31.8934	1	grass		D3
2017-03-04 14:30:00	25	2.55564	31.8937	1	HS	own	D3
2017-03-04 15:00:00	30	2.55589	31.8934	1	grass		D3
2017-03-04 15:30:00	24	2.55527	31.8933	1	grass		D3
2017-03-04 16:00:00	25	2.55532	31.8929	1	grass		D3
2017-03-04 16:30:00	24	2.55583	31.8936	1	HS	other2	D3
2017-03-04 17:00:00	24	2.55544	31.8943	1	grass		D3
2017-03-04 17:30:00	24	2.55428	31.8935	1	grass		D3
2017-03-04 18:00:00	34	2.5547	31.8939	1	crop		D3
2017-03-04 18:30:00	24	2.55621	31.8944	1	HS	other1	D3
2017-03-04 19:00:00	24	2.55568	31.8937	1	HS	own	N3
2017-03-04 19:30:00	24	2.55558	31.8938	1	HS	own	N3
2017-03-04 20:00:00	28	2.55553	31.8939	1	HS	own	N3
2017-03-04 20:30:00	27	2.55551	31.8939	1	HS	own	N3
2017-03-04 21:00:00	50	2.55552	31.8939	1	HS	own	N3
2017-03-04 21:30:00	28	2.55554	31.8939	1	HS	own	N3
2017-03-04 22:00:00	28	2.55551	31.8939	2	HS	own	N3
2017-03-04 22:30:00	26	2.55553	31.894	1	HS	own	N3
2017-03-04 23:00:00	24	2.55554	31.8939	1	HS	own	N3
2017-03-04 23:30:00	25	2.55552	31.8939	1	HS	own	N3
2017-03-05	32	2.55552	31.8939	1	HS	own	N3
2017-03-05 00:30:00	29	2.55554	31.8939	1	HS	own	N3
2017-03-05 01:00:00	23	2.55555	31.8939	1	HS	own	N3
2017-03-05 01:30:00	24	2.55554	31.8939	1	HS	own	N3
2017-03-05 02:00:00	24	2.55556	31.8939	1	HS	own	N3
2017-03-05 02:30:00	25	2.55556	31.8939	1	HS	own	N3
2017-03-05 03:00:00	27	2.55554	31.8939	1	HS	own	N3
2017-03-05 03:30:00	28	2.55548	31.8938	1	HS	own	N3
2017-03-05 04:00:00	24	2.5556	31.8941	1	grass		N3
2017-03-05 04:30:00	50	2.55549	31.8939	1	HS	own	N3
2017-03-05 05:00:00	25	2.55556	31.8939	1	HS	own	N3
2017-03-05 05:30:00	24	2.5555	31.8939	1	HS	own	N3
2017-03-05 06:00:00	24	2.55571	31.8936	1	grass		N3
2017-03-05 06:30:00	35	2.55521	31.8931	1	grass		N3
2017-03-05 07:00:00	24	2.55633	31.8944	1	HS	other1	D4
2017-03-05 07:30:00	31	2.55583	31.8936	1	HS	other2	D4
2017-03-05 08:00:00	35	2.55538	31.8929	1	grass		D4
2017-03-05 08:30:00	33	2.55578	31.894	1	grass		D4
2017-03-05 09:00:00	25	2.55737	31.8935	1	waterpoint		D4
2017-03-05 09:30:00	34	2.55539	31.8934	1	grass		D4
2017-03-05 10:00:00	24	2.55529	31.8935	1	grass		D4
2017-03-05 10:30:00	34	2.55553	31.8935	1	HS	own	D4
2017-03-05 11:00:00	25	2.55553	31.8935	1	HS	own	D4
2017-03-05 11:30:00	27	2.5552	31.8932	1	grass		D4
2017-03-05 12:00:00	25	2.55554	31.8935	1	HS	own	D4
2017-03-05 12:30:00	34	2.55555	31.8936	1	HS	own	D4
2017-03-05 13:00:00	24	2.55555	31.8935	1	HS	own	D4
2017-03-05 13:30:00	34	2.55554	31.8934	1	HS	own	D4
2017-03-05 14:00:00	27	2.55551	31.8934	1	HS	own	D4
2017-03-05 14:30:00	23	2.55533	31.8935	1	grass		D4
2017-03-05 15:00:00	32	2.55547	31.8935	1	HS	own	D4
2017-03-05 15:30:00	24	2.55599	31.8932	1	grass		D4
2017-03-05 16:00:00	25	2.55573	31.894	1	HS	own	D4
2017-03-05 16:30:00	26	2.55579	31.8937	1	HS	own	D4
2017-03-05 17:00:00	33	2.55576	31.8931	1	grass		D4
2017-03-05 17:30:00	22	2.55631	31.8946	1	HS	other1	D4
2017-03-05 18:00:00	24	2.5555	31.8937	1	HS	own	D4
2017-03-05 18:30:00	25	2.55558	31.8937	1	HS	own	D4
2017-03-05 19:00:00	24	2.55612	31.8934	1	grass		N4
2017-03-05 19:30:00	28	2.55546	31.8941	1	grass		N4
2017-03-05 20:00:00	24	2.55554	31.8939	1	HS	own	N4
2017-03-05 20:30:00	24	2.55559	31.8937	1	HS	own	N4
2017-03-05 21:00:00	26	2.55552	31.8938	2	HS	own	N4
2017-03-05 21:30:00	37	2.55553	31.8939	1	HS	own	N4
2017-03-05 22:00:00	25	2.55553	31.8939	1	HS	own	N4
2017-03-05 22:30:00	34	2.55551	31.8939	1	HS	own	N4
2017-03-05 23:00:00	24	2.5555	31.8939	1	HS	own	N4
2017-03-05 23:30:00	24	2.55552	31.8939	1	HS	own	N4
2017-03-06	24	2.55552	31.8939	1	HS	own	N4
2017-03-06 00:30:00	32	2.55553	31.8939	1	HS	own	N4
2017-03-06 01:00:00	30	2.55553	31.8939	2	HS	own	N4
2017-03-06 01:30:00	31	2.55556	31.8939	1	HS	own	N4
2017-03-06 02:00:00	31	2.55551	31.8939	1	HS	own	N4
2017-03-06 02:30:00	25	2.55553	31.8939	1	HS	own	N4
2017-03-06 03:00:00	25	2.55551	31.8939	1	HS	own	N4
2017-03-06 03:30:00	24	2.55551	31.8939	1	HS	own	N4
2017-03-06 04:00:00	34	2.55549	31.8939	1	HS	own	N4
2017-03-06 04:30:00	22	2.55551	31.8939	1	HS	own	N4
2017-03-06 05:00:00	23	2.55552	31.8939	1	HS	own	N4
2017-03-06 05:30:00	25	2.55555	31.8939	1	HS	own	N4
2017-03-06 06:00:00	24	2.55562	31.8939	1	HS	own	N4
2017-03-06 06:30:00	24	2.55549	31.8936	1	HS	own	N4
2017-03-06 07:00:00	24	2.55626	31.8945	1	HS	other1	D5
2017-03-06 07:30:00	27	2.55551	31.8935	1	HS	own	D5
2017-03-06 08:00:00	35	2.55577	31.8939	1	HS	own	D5
2017-03-06 08:30:00	34	2.55563	31.8939	1	HS	own	D5
2017-03-06 09:00:00	34	2.55696	31.8935	1	grass		D5
2017-03-06 09:30:00	25	2.55533	31.8933	1	grass		D5
2017-03-06 10:00:00	26	2.55524	31.8931	1	grass		D5
2017-03-06 10:30:00	33	2.55521	31.8932	1	grass		D5
2017-03-06 11:00:00	26	2.55523	31.8931	1	grass		D5
2017-03-06 11:30:00	25	2.55517	31.893	1	grass		D5
2017-03-06 12:00:00	26	2.55521	31.8932	1	grass		D5
2017-03-06 12:30:00	28	2.55521	31.893	1	grass		D5
2017-03-06 13:00:00	33	2.55521	31.8931	1	grass		D5
2017-03-06 13:30:00	44	2.55508	31.8931	1	grass		D5
2017-03-06 14:00:00	34	2.55551	31.8934	1	HS	own	D5
2017-03-06 14:30:00	25	2.55574	31.8936	1	HS	own	D5
2017-03-06 15:00:00	25	2.55549	31.8935	1	HS	own	D5
2017-03-06 15:30:00	26	2.55519	31.8929	1	grass		D5
2017-03-06 16:00:00	25	2.55614	31.8945	1	grass		D5
2017-03-06 16:30:00	50	2.55472	31.8937	1	crop		D5
2017-03-06 17:00:00	23	2.55589	31.8935	1	grass		D5
2017-03-06 17:30:00	24	2.55609	31.8946	1	grass		D5
2017-03-06 18:00:00	26	2.55546	31.8941	1	grass		D5
2017-03-06 18:30:00	24	2.55546	31.8936	1	HS	own	D5
2017-03-06 19:00:00	33	2.5555	31.8937	1	HS	own	N5
2017-03-06 19:30:00	28	2.55552	31.8939	2	HS	own	N5
2017-03-06 20:00:00	33	2.55557	31.8939	1	HS	own	N5
2017-03-06 20:30:00	32	2.55554	31.8939	1	HS	own	N5
2017-03-06 21:00:00	34	2.55554	31.8939	1	HS	own	N5
2017-03-06 21:30:00	26	2.55553	31.8939	1	HS	own	N5
2017-03-06 22:00:00	24	2.55554	31.8939	1	HS	own	N5
2017-03-06 22:30:00	25	2.55553	31.8939	1	HS	own	N5
2017-03-06 23:00:00	24	2.55553	31.8939	1	HS	own	N5
2017-03-06 23:30:00	24	2.55552	31.8939	1	HS	own	N5
2017-03-07	33	2.55555	31.8939	1	HS	own	N5
2017-03-07 00:30:00	25	2.55557	31.8939	1	HS	own	N5
2017-03-07 01:00:00	24	2.55554	31.8939	1	HS	own	N5
2017-03-07 01:30:00	27	2.55559	31.8939	1	HS	own	N5
2017-03-07 02:00:00	30	2.55561	31.8939	1	HS	own	N5
2017-03-07 02:30:00	23	2.55553	31.8939	1	HS	own	N5
2017-03-07 03:00:00	24	2.5555	31.8939	1	HS	own	N5
2017-03-07 03:30:00	25	2.55551	31.8939	1	HS	own	N5
2017-03-07 04:00:00	24	2.5555	31.8939	1	HS	own	N5
2017-03-07 04:30:00	34	2.5555	31.8939	1	HS	own	N5
2017-03-07 05:00:00	25	2.55551	31.8939	1	HS	own	N5
2017-03-07 05:30:00	24	2.55594	31.8933	1	grass		N5
2017-03-07 06:00:00	24	2.55582	31.8945	1	grass		N5
2017-03-07 06:30:00	24	2.5552	31.894	1	grass		N5
2017-03-07 07:00:00	24	2.5543	31.8939	1	crop		D6
2017-03-07 07:30:00	32	2.55601	31.8931	1	grass		D6
2017-03-07 08:00:00	39	2.55565	31.8941	1	grass		D6
2017-03-07 08:30:00	34	2.55512	31.8932	1	grass		D6
2017-03-07 09:00:00	24	2.55452	31.8935	1	crop		D6
2017-03-07 09:30:00	34	2.55459	31.8941	1	grass		D6
2017-03-07 10:00:00	33	2.55507	31.894	1	grass		D6
2017-03-07 10:30:00	24	2.55555	31.8935	1	HS	own	D6
2017-03-07 11:00:00	24	2.55555	31.8936	1	HS	own	D6
2017-03-07 11:30:00	25	2.55553	31.8935	1	HS	own	D6
2017-03-07 12:00:00	36	2.55546	31.8938	1	HS	own	D6
2017-03-07 12:30:00	23	2.55545	31.8938	1	HS	own	D6
2017-03-07 13:00:00	24	2.55589	31.8936	1	HS	other2_rub	D6
2017-03-07 13:30:00	26	2.55495	31.893	1	grass		D6
2017-03-07 14:00:00	30	2.55492	31.893	1	grass		D6
2017-03-07 14:30:00	25	2.55498	31.8929	1	grass		D6
2017-03-07 15:00:00	26	2.55636	31.8943	1	grass		D6
2017-03-07 15:30:00	34	2.55455	31.8939	1	crop		D6
2017-03-07 16:00:00	30	2.55466	31.894	1	crop		D6
2017-03-07 16:30:00	26	2.55587	31.8937	1	HS	own	D6
2017-03-07 17:00:00	28	2.55531	31.893	1	grass		D6
2017-03-07 17:30:00	34	2.55549	31.8943	1	grass		D6
2017-03-07 18:00:00	24	2.55575	31.8936	1	HS	other2	D6
2017-03-07 18:30:00	24	2.55547	31.8935	1	HS	own	D6
2017-03-07 19:00:00	24	2.55585	31.8936	1	HS	other2	N6
2017-03-07 19:30:00	24	2.5555	31.8937	1	HS	own	N6
2017-03-07 20:00:00	28	2.55549	31.894	1	grass		N6
2017-03-07 20:30:00	35	2.55549	31.8939	1	HS	own	N6
2017-03-07 21:00:00	24	2.5555	31.8939	1	HS	own	N6
2017-03-07 21:30:00	25	2.55551	31.8939	1	HS	own	N6
2017-03-07 22:00:00	25	2.55554	31.8939	1	HS	own	N6
2017-03-07 22:30:00	24	2.55554	31.8939	1	HS	own	N6
2017-03-07 23:00:00	24	2.55553	31.8939	1	HS	own	N6
2017-03-07 23:30:00	37	2.55555	31.8939	1	HS	own	N6
2017-03-08	24	2.55555	31.894	1	HS	own	N6
2017-03-08 00:30:00	27	2.55555	31.8939	1	HS	own	N6
2017-03-08 01:00:00	51	2.55551	31.8939	1	HS	own	N6
2017-03-08 01:30:00	24	2.5555	31.8939	1	HS	own	N6
2017-03-08 02:00:00	24	2.55552	31.8939	1	HS	own	N6
2017-03-08 02:30:00	30	2.55551	31.8939	1	HS	own	N6
2017-03-08 03:00:00	25	2.55552	31.8939	1	HS	own	N6
2017-03-08 03:30:00	25	2.55552	31.8939	1	HS	own	N6
2017-03-08 04:00:00	29	2.5555	31.8939	1	HS	own	N6
2017-03-08 04:30:00	24	2.55548	31.894	1	grass		N6
2017-03-08 05:00:00	25	2.55551	31.8939	1	HS	own	N6
2017-03-08 05:30:00	26	2.5555	31.894	1	grass		N6
2017-03-08 06:00:00	27	2.55549	31.894	1	grass		N6
2017-03-08 06:30:00	34	2.55538	31.8938	1	grass		N6
2017-03-08 07:00:00	34	2.55563	31.8934	1	grass		D7
2017-03-08 07:30:00	25	2.5549	31.8929	1	grass		D7
2017-03-08 08:00:00	27	2.55443	31.8934	1	crop		D7
2017-03-08 08:30:00	34	2.55454	31.8942	1	grass		D7
2017-03-08 09:00:00	24	2.55539	31.8936	1	grass		D7
2017-03-08 09:30:00	25	2.55659	31.8944	1	road		D7
2017-03-08 10:00:00	25	2.55551	31.8935	1	HS	own	D7
2017-03-08 10:30:00	25	2.55553	31.8936	1	HS	own	D7
2017-03-08 11:00:00	33	2.55553	31.8936	1	HS	own	D7
2017-03-08 11:30:00	34	2.55553	31.8935	1	HS	own	D7
2017-03-08 12:00:00	24	2.55558	31.8935	1	HS	own	D7
2017-03-08 12:30:00	25	2.55594	31.8934	1	grass		D7
2017-03-08 13:00:00	27	2.55557	31.8935	1	HS	own	D7
2017-03-08 13:30:00	30	2.5552	31.893	1	grass		D7
2017-03-08 14:00:00	30	2.5562	31.8945	1	HS	other1	D7
2017-03-08 14:30:00	25	2.55573	31.8934	1	grass		D7
2017-03-08 15:00:00	25	2.55513	31.894	1	grass		D7
2017-03-08 15:30:00	25	2.55581	31.8936	1	HS	other2	D7
2017-03-08 16:00:00	26	2.55581	31.8937	1	HS	own	D7
2017-03-08 16:30:00	34	2.5557	31.8937	1	HS	own	D7
2017-03-08 17:00:00	26	2.55541	31.8931	1	grass		D7
2017-03-08 17:30:00	24	2.55572	31.8939	1	HS	own	D7
2017-03-08 18:00:00	34	2.55542	31.8941	1	grass		D7
2017-03-08 18:30:00	24	2.55565	31.8935	1	grass		D7
2017-03-08 19:00:00	25	2.55573	31.8938	1	HS	own	N7
2017-03-08 19:30:00	26	2.55561	31.8937	1	HS	own	N7
2017-03-08 20:00:00	27	2.55554	31.8939	2	HS	own	N7
2017-03-08 20:30:00	25	2.55564	31.8939	2	HS	own	N7
2017-03-08 21:00:00	29	2.55565	31.8939	1	HS	own	N7
2017-03-08 21:30:00	25	2.55563	31.8939	2	HS	own	N7
2017-03-08 22:00:00	33	2.5555	31.8939	1	HS	own	N7
2017-03-08 22:30:00	24	2.55549	31.8939	1	HS	own	N7
2017-03-08 23:00:00	24	2.55553	31.8939	1	HS	own	N7
2017-03-08 23:30:00	24	2.55552	31.8939	1	HS	own	N7
2017-03-09	25	2.55553	31.8939	1	HS	own	N7
2017-03-09 00:30:00	33	2.55553	31.8939	1	HS	own	N7
2017-03-09 01:00:00	24	2.55554	31.8939	1	HS	own	N7
2017-03-09 01:30:00	25	2.55558	31.8939	1	HS	own	N7
2017-03-09 02:00:00	25	2.55553	31.8939	1	HS	own	N7
2017-03-09 02:30:00	29	2.55551	31.8938	1	HS	own	N7
2017-03-09 03:00:00	35	2.55554	31.894	1	HS	own	N7
2017-03-09 03:30:00	58	2.55551	31.8939	1	HS	own	N7
2017-03-09 04:00:00	25	2.55551	31.8939	1	HS	own	N7
2017-03-09 04:30:00	25	2.55552	31.8939	1	HS	own	N7
2017-03-09 05:00:00	32	2.55549	31.8939	1	HS	own	N7
2017-03-09 05:30:00	40	2.55547	31.8939	2	grass		N7
2017-03-09 06:00:00	25	2.55622	31.8933	1	grass		N7
2017-03-09 06:30:00	25	2.55573	31.8932	1	grass		N7
2017-03-09 07:00:00	29	2.55466	31.894	1	crop		D8
2017-03-09 07:30:00	26	2.55518	31.8947	1	HS	other4	D8
2017-03-09 08:00:00	31	2.55524	31.8949	1	grass		D8
2017-03-09 08:30:00	25	2.55664	31.8942	1	crop		D8
2017-03-09 09:00:00	24	2.55609	31.8934	1	grass		D8
2017-03-09 09:30:00	24	2.55514	31.893	1	grass		D8
2017-03-09 10:00:00	34	2.555	31.893	1	grass		D8
2017-03-09 10:30:00	25	2.55539	31.8934	1	grass		D8
2017-03-09 11:00:00	36	2.55524	31.8932	1	grass		D8
2017-03-09 11:30:00	33	2.55519	31.8931	2	grass		D8
2017-03-09 12:00:00	29	2.55518	31.8931	1	grass		D8
2017-03-09 12:30:00	32	2.55526	31.8932	1	grass		D8
2017-03-09 13:00:00	26	2.55518	31.8932	1	grass		D8
2017-03-09 13:30:00	42	2.55552	31.8935	1	HS	own	D8
2017-03-09 14:00:00	25	2.55554	31.8936	1	HS	own	D8
2017-03-09 14:30:00	33	2.55561	31.8936	1	HS	own	D8
2017-03-09 15:00:00	27	2.55585	31.8936	1	HS	other2	D8
2017-03-09 15:30:00	29	2.55511	31.894	1	grass		D8
2017-03-09 16:00:00	33	2.55429	31.8936	1	grass		D8
2017-03-09 16:30:00	25	2.55464	31.8937	1	crop		D8
2017-03-09 17:00:00	28	2.55627	31.8946	1	HS	other1	D8
2017-03-09 17:30:00	24	2.5562	31.8944	1	HS	other1	D8
2017-03-09 18:00:00	34	2.55554	31.8941	1	grass		D8
2017-03-09 18:30:00	35	2.55551	31.894	1	grass		D8
2017-03-09 19:00:00	25	2.55553	31.8941	1	grass		N8
2017-03-09 19:30:00	33	2.55548	31.8934	1	grass		N8
2017-03-09 20:00:00	24	2.55576	31.8938	1	HS	own	N8
2017-03-09 20:30:00	25	2.55545	31.8937	1	HS	own	N8
2017-03-09 21:00:00	24	2.55561	31.8939	1	HS	own	N8
2017-03-09 21:30:00	28	2.5556	31.8939	1	HS	own	N8
2017-03-09 22:00:00	50	2.55561	31.8938	1	HS	own	N8
2017-03-09 22:30:00	26	2.55559	31.8939	1	HS	own	N8
2017-03-09 23:00:00	25	2.5556	31.8939	1	HS	own	N8
2017-03-09 23:30:00	29	2.55559	31.8938	1	HS	own	N8
2017-03-10	24	2.55561	31.8938	1	HS	own	N8
2017-03-10 00:30:00	24	2.55563	31.8938	1	HS	own	N8
2017-03-10 01:00:00	29	2.55561	31.8938	1	HS	own	N8
2017-03-10 01:30:00	28	2.55565	31.8939	1	HS	own	N8
2017-03-10 02:00:00	50	2.55563	31.8938	1	HS	own	N8
2017-03-10 02:30:00	32	2.55563	31.8938	1	HS	own	N8
2017-03-10 03:00:00	25	2.5556	31.8938	1	HS	own	N8
2017-03-10 03:30:00	25	2.55561	31.8939	1	HS	own	N8
2017-03-10 04:00:00	33	2.55563	31.8938	1	HS	own	N8
2017-03-10 04:30:00	29	2.55558	31.8939	1	HS	own	N8
2017-03-10 05:00:00	49	2.55559	31.8939	1	HS	own	N8
2017-03-10 05:30:00	34	2.5556	31.8938	1	HS	own	N8
2017-03-10 06:00:00	37	2.55561	31.8939	1	HS	own	N8
2017-03-10 06:30:00	28	2.55631	31.8946	1	HS	other1	N8
2017-03-10 07:00:00	24	2.5547	31.894	1	crop		D9
2017-03-10 07:30:00	25	2.55552	31.8937	1	HS	own	D9
2017-03-10 08:00:00	24	2.55496	31.8932	1	crop		D9
2017-03-10 08:30:00	28	2.55417	31.8943	1	crop		D9
2017-03-10 09:00:00	33	2.55583	31.8936	1	HS	other2	D9
2017-03-10 09:30:00	34	2.55502	31.894	1	grass		D9
2017-03-10 10:00:00	25	2.55513	31.8941	1	grass		D9
2017-03-10 10:30:00	34	2.55523	31.8932	1	grass		D9
2017-03-10 11:00:00	33	2.55533	31.8933	1	grass		D9
2017-03-10 11:30:00	32	2.55529	31.8932	1	grass		D9
2017-03-10 12:01:00	75	2.55525	31.8932	2	grass		D9
2017-03-10 12:30:00	31	2.55569	31.8936	1	HS	own	D9
2017-03-10 13:00:00	30	2.55552	31.8943	1	grass		D9
2017-03-10 13:30:00	25	2.55577	31.8942	1	grass		D9
2017-03-10 14:01:00	61	2.55553	31.8935	1	HS	own	D9
2017-03-10 14:30:00	26	2.55525	31.8932	1	grass		D9
2017-03-10 15:00:00	26	2.55618	31.8942	1	grass		D9
2017-03-10 15:30:00	31	2.55581	31.8937	1	HS	own	D9
2017-03-10 16:00:00	27	2.55619	31.8942	1	HS	other1	D9
2017-03-10 16:30:00	25	2.55588	31.8936	1	HS	other2	D9
2017-03-10 17:00:00	24	2.55469	31.8938	1	crop		D9
2017-03-10 18:00:00	24	2.55433	31.8941	1	grass		D9
2017-03-10 18:30:00	26	2.55591	31.8935	1	grass		D9
2017-03-10 19:00:00	50	2.55555	31.8936	1	HS	own	N9
2017-03-10 19:31:00	79	2.55548	31.8938	2	HS	own	N9
2017-03-10 20:00:00	34	2.55579	31.8938	2	HS	own	N9
2017-03-10 20:30:00	24	2.55554	31.8939	2	HS	own	N9
2017-03-10 21:00:00	24	2.55559	31.894	2	HS	own	N9
2017-03-10 21:30:00	23	2.5556	31.8939	2	HS	own	N9
2017-03-10 22:00:00	23	2.55561	31.8939	2	HS	own	N9
2017-03-10 22:30:00	34	2.55558	31.8939	2	HS	own	N9
2017-03-10 23:00:00	25	2.55559	31.8939	2	HS	own	N9
2017-03-10 23:30:00	34	2.55559	31.8938	2	HS	own	N9
2017-03-11	34	2.55559	31.8939	1	HS	own	N9
2017-03-11 00:30:00	23	2.55561	31.8938	1	HS	own	N9
2017-03-11 01:00:00	24	2.55566	31.8938	2	HS	own	N9
2017-03-11 01:30:00	39	2.5557	31.8939	3	HS	own	N9
2017-03-11 02:00:00	41	2.5556	31.8938	2	HS	own	N9
2017-03-11 03:00:00	48	2.55556	31.8938	2	HS	own	N9
2017-03-11 03:31:00	84	2.55556	31.8938	2	HS	own	N9
2017-03-11 04:00:00	22	2.55561	31.8938	1	HS	own	N9
2017-03-11 04:30:00	24	2.55562	31.8938	1	HS	own	N9
2017-03-11 05:00:00	35	2.55558	31.8939	1	HS	own	N9
2017-03-11 05:30:00	26	2.55617	31.8942	1	HS	other1	N9
2017-03-11 06:00:00	23	2.55457	31.8938	1	crop		N9
2017-03-11 06:30:00	23	2.55501	31.8955	2	HS	other3	N9
2017-03-11 07:00:00	34	2.55636	31.8934	1	grass		D10
2017-03-11 08:00:00	22	2.55464	31.8945	1	grass		D10
2017-03-11 08:30:00	23	2.55519	31.8928	2	grass		D10
2017-03-11 09:00:00	22	2.55734	31.8934	2	waterpoint		D10
2017-03-11 09:30:00	23	2.55573	31.8934	2	grass		D10
2017-03-11 10:00:00	34	2.55556	31.8935	1	HS	own	D10
2017-03-11 10:30:00	33	2.55554	31.8936	2	HS	own	D10
2017-03-11 11:00:00	34	2.55548	31.8935	1	HS	own	D10
2017-03-11 11:30:00	30	2.55551	31.8936	2	HS	own	D10
2017-03-11 12:00:00	38	2.55551	31.8935	1	HS	own	D10
2017-03-11 12:30:00	47	2.55564	31.8935	2	HS	own	D10
2017-03-11 13:00:00	24	2.55544	31.8935	1	grass		D10
2017-03-11 13:30:00	33	2.55525	31.8933	1	grass		D10
2017-03-11 14:00:00	27	2.55523	31.8933	2	grass		D10
2017-03-11 14:30:00	22	2.55525	31.8933	2	grass		D10
2017-03-11 15:00:00	32	2.55583	31.8941	1	grass		D10
2017-03-11 15:30:00	25	2.55589	31.8934	1	grass		D10
2017-03-11 16:00:00	33	2.55577	31.8936	2	HS	other2	D10
2017-03-11 16:30:00	24	2.55605	31.8941	1	grass		D10
2017-03-11 17:00:00	26	2.55522	31.8937	1	grass		D10
2017-03-11 17:30:00	24	2.55591	31.8936	1	HS	other2	D10
2017-03-11 18:00:00	24	2.55427	31.8943	1	crop		D10
2017-03-11 18:30:00	25	2.5564	31.8943	1	HS	other1	D10
2017-03-11 19:00:00	24	2.55572	31.8938	1	HS	own	N10
2017-03-11 19:30:00	29	2.55555	31.8941	1	grass		N10
2017-03-11 20:00:00	35	2.55555	31.8939	1	HS	own	N10
2017-03-11 20:30:00	24	2.55561	31.8938	1	HS	own	N10
2017-03-11 21:00:00	24	2.55573	31.8938	1	HS	own	N10
2017-03-11 21:30:00	24	2.55562	31.8939	1	HS	own	N10
2017-03-11 22:00:00	29	2.55563	31.8938	1	HS	own	N10
2017-03-11 22:30:00	35	2.55557	31.8939	1	HS	own	N10
2017-03-11 23:00:00	22	2.55561	31.8939	1	HS	own	N10
2017-03-11 23:30:00	25	2.55562	31.8938	1	HS	own	N10
2017-03-12	25	2.55558	31.8939	1	HS	own	N10
2017-03-12 00:30:00	25	2.5556	31.8938	1	HS	own	N10
2017-03-12 01:00:00	33	2.55577	31.8938	2	HS	own	N10
2017-03-12 01:30:00	29	2.55564	31.894	1	HS	own	N10
2017-03-12 02:00:00	36	2.55565	31.8939	1	HS	own	N10
2017-03-12 02:30:00	27	2.55561	31.8938	1	HS	own	N10
2017-03-12 03:00:00	33	2.5556	31.8939	1	HS	own	N10
2017-03-12 03:30:00	30	2.55559	31.8939	1	HS	own	N10
2017-03-12 04:00:00	25	2.55556	31.8938	1	HS	own	N10
2017-03-12 04:30:00	27	2.55559	31.8939	1	HS	own	N10
2017-03-12 05:00:00	25	2.55561	31.8938	1	HS	own	N10
2017-03-12 05:30:00	24	2.55562	31.8939	1	HS	own	N10
2017-03-12 06:00:00	25	2.55624	31.8946	1	HS	other1	N10
2017-03-12 06:30:00	24	2.55463	31.8939	1	crop		N10
2017-03-12 07:00:00	27	2.55479	31.8945	1	grass		D11
2017-03-12 07:30:00	37	2.5557	31.8936	1	grass		D11
2017-03-12 08:00:00	24	2.55728	31.8934	1	grass		D11
2017-03-12 08:30:00	24	2.55453	31.8938	1	grass		D11
2017-03-12 09:00:00	34	2.55416	31.894	1	crop		D11
2017-03-12 09:30:00	29	2.55553	31.8935	1	HS	own	D11
2017-03-12 10:00:00	27	2.55565	31.8935	1	grass		D11
2017-03-12 10:30:00	26	2.55559	31.8935	1	HS	own	D11
2017-03-12 11:00:00	33	2.55562	31.8935	1	HS	own	D11
2017-03-12 11:30:00	30	2.55556	31.8935	1	HS	own	D11
2017-03-12 12:00:00	28	2.55557	31.8935	1	HS	own	D11
2017-03-12 12:30:00	27	2.55545	31.8934	1	grass		D11
2017-03-12 13:00:00	35	2.55521	31.8933	2	grass		D11
2017-03-12 13:30:00	39	2.55521	31.8932	1	grass		D11
2017-03-12 14:00:00	28	2.55524	31.8932	1	grass		D11
2017-03-12 14:30:00	34	2.55525	31.8933	2	grass		D11
2017-03-12 15:00:00	30	2.55591	31.8946	1	grass		D11
2017-03-12 15:30:00	25	2.5562	31.8943	1	HS	other1	D11
2017-03-12 16:00:00	51	2.55585	31.8936	4	HS	other2	D11
2017-03-12 16:30:00	25	2.55632	31.8946	1	HS	other1	D11
2017-03-12 17:00:00	26	2.55557	31.8937	1	HS	own	D11
2017-03-12 17:30:00	25	2.55436	31.8941	1	grass		D11
2017-03-12 18:00:00	25	2.55626	31.8943	1	HS	other1	D11
2017-03-12 18:30:00	50	2.55546	31.8936	1	HS	own	D11
2017-03-12 19:00:00	24	2.55545	31.8941	1	grass		N11
2017-03-12 19:30:00	24	2.55551	31.8937	1	HS	own	N11
2017-03-12 20:00:00	24	2.55548	31.8936	1	HS	own	N11
2017-03-12 20:30:00	25	2.55554	31.8937	1	HS	own	N11
2017-03-12 21:00:00	28	2.55561	31.8938	1	HS	own	N11
2017-03-12 21:30:00	31	2.55561	31.8939	1	HS	own	N11
2017-03-12 22:00:00	24	2.55558	31.8939	1	HS	own	N11
2017-03-12 22:30:00	31	2.55559	31.8939	1	HS	own	N11
2017-03-12 23:00:00	24	2.55559	31.8939	1	HS	own	N11
2017-03-12 23:30:00	24	2.5556	31.8938	1	HS	own	N11
2017-03-13	25	2.55562	31.8938	1	HS	own	N11
2017-03-13 00:30:00	24	2.5556	31.8938	1	HS	own	N11
2017-03-13 01:00:00	34	2.55562	31.8938	1	HS	own	N11
2017-03-13 01:30:00	24	2.55561	31.8939	1	HS	own	N11
2017-03-13 02:00:00	24	2.55564	31.8939	1	HS	own	N11
2017-03-13 02:30:00	26	2.55558	31.8939	1	HS	own	N11
2017-03-13 03:00:00	24	2.55558	31.8939	1	HS	own	N11
2017-03-13 03:30:00	27	2.55559	31.8939	1	HS	own	N11
2017-03-13 04:00:00	26	2.55559	31.8939	2	HS	own	N11
2017-03-13 04:30:00	33	2.55558	31.8939	1	HS	own	N11
2017-03-13 05:00:00	30	2.55562	31.8938	1	HS	own	N11
2017-03-13 05:30:00	25	2.55462	31.8939	1	crop		N11
2017-03-13 06:00:00	24	2.55455	31.8934	1	crop		N11
2017-03-13 06:30:00	33	2.55631	31.8947	1	HS	other1	N11

[truncated: 1 more sheets: pig10]
